# Supplementary material for: Satellite tracking resident songbirds in tropical forests
Source: PLoS One. 2022 Dec 30;17(12):e0278641. doi: 10.1371/journal.pone.0278641 (PMC9803307; doi:10.1371/journal.pone.0278641)
Supplement: S1 Dataset — (TXT) [file pone.0278641.s002.txt]

eventID	visible	datetime	long	lat	outlier	argos_lc	tag_id	utm_e	utm_n	utm_zone
3494807640	FALSE	2017-07-31 15:38:25			TRUE		36513
3665571393	TRUE	2017-09-06 06:00:35	145.191	-5.756		3	36513	299678.9461	9363450.364	55S
3665571394	TRUE	2017-09-06 07:51:22	145.188	-5.757		1	36513	299346.9804	9363338.715	55S
3665571395	TRUE	2017-09-06 08:06:50	145.186	-5.757		3	36513	299125.4361	9363338.011	55S
3665571396	TRUE	2017-09-06 09:04:22	145.184	-5.76		3	36513	298904.9471	9363005.519	55S
3668365357	TRUE	2017-09-08 08:30:41	145.179	-5.757		3	36513	298350.0291	9363335.543	55S
3668365358	TRUE	2017-09-08 08:47:29	145.188	-5.753		2	36513	299345.5771	9363781.098	55S
3668365359	TRUE	2017-09-08 08:50:32	145.187	-5.759		3	36513	299236.9107	9363117.171	55S
3668365360	FALSE	2017-09-08 10:28:47	145.189	-5.756	TRUE	A	36513	299457.4018	9363449.662	55S
3668365361	TRUE	2017-09-08 11:29:44	145.187	-5.76		3	36513	299237.2621	9363006.576	55S
3668365362	FALSE	2017-09-08 12:19:30	145.189	-5.759	TRUE	B	36513	299458.4542	9363117.875	55S
3668365363	FALSE	2017-09-08 13:08:19	145.185	-5.761	TRUE	B	36513	299016.0706	9362895.275	55S
3672896331	TRUE	2017-09-10 16:22:55	145.177	-5.768		1	36513	298132.3715	9362118.275	55S
3685047309	TRUE	2017-09-12 22:51:13	145.167	-5.749		1	36513	297017.9148	9364216.066	55S
3691811814	FALSE	2017-09-15 05:53:52	145.147	-5.766	TRUE	0	36513	294808.5063	9362328.754	55S
3703022018	FALSE	2017-09-19 20:16:48	145.189	-5.762	TRUE	0	36513	299459.5071	9362786.087	55S
3703022019	TRUE	2017-09-19 20:19:13	145.215	-5.76		1	36513	302338.8425	9363016.352	55S
3710559331	FALSE	2017-09-22 04:35:13	144.977	-5.882	TRUE	A	36513	276022.193	9349434.037	55S
3741175716	FALSE	2017-10-01 07:40:32	145.231	-5.87	TRUE	B	36513	304149.2203	9350856.595	55S
3741175717	FALSE	2017-10-01 08:13:37	145.039	-5.725	TRUE	0	36513	282829.128	9366823.542	55S
3791600291	TRUE	2017-10-12 20:05:01	145.199	-5.756		2	36513	300565.121	9363453.165	55S
3794229924	FALSE	2017-10-13 00:07:34	145.198	-5.756	TRUE	B	36513	300454.3494	9363452.815	55S
3820715291	TRUE	2017-10-19 17:15:35	145.187	-5.758		3	36513	299236.5595	9363227.767	55S
3832366812	FALSE	2017-10-22 00:19:59	145.197	-5.748	TRUE	B	36513	300340.7863	9364337.227	55S
3842103081	TRUE	2017-10-24 07:57:31	145.18	-5.758		3	36513	298461.1543	9363225.3	55S
3865307475	TRUE	2017-10-28 21:55:26	145.191	-5.766		3	36513	299682.4523	9362344.408	55S
3883097432	TRUE	2017-10-31 05:33:07	145.185	-5.767		1	36513	299018.1824	9362231.7	55S
3899487112	FALSE	2017-11-02 12:28:07	145.188	-5.761	TRUE	A	36513	299348.3848	9362896.332	55S
3901523886	FALSE	2017-11-04 19:31:54			TRUE	Z	36513
3901523887	TRUE	2017-11-04 19:44:26	145.18	-5.757		2	36513	298460.8018	9363335.896	55S
3958379254	TRUE	2017-11-09 10:10:26	145.187	-5.759		3	36513	299236.9107	9363117.171	55S
3962406949	FALSE	2017-11-11 17:53:12	145.168	-5.756	TRUE	A	36513	297131.1717	9363442.242	55S
3962406950	FALSE	2017-11-11 23:44:52	145.138	-5.755	TRUE	A	36513	293807.5785	9363542.093	55S
3978323269	FALSE	2017-11-14 00:46:01			TRUE	Z	36513
3989202291	TRUE	2017-11-16 07:37:18	145.207	-5.766		2	36513	301454.7673	9362350.007	55S
3989202292	TRUE	2017-11-16 08:25:36	145.182	-5.756		1	36513	298681.9947	9363447.198	55S
4021256166	FALSE	2017-11-20 22:17:18	145.212	-5.772	TRUE	B	36513	302010.6947	9361688.18	55S
4040633305	FALSE	2017-11-25 12:11:18	145.191	-5.756	TRUE	A	36513	299678.9461	9363450.364	55S
4103148039	FALSE	2017-12-04 16:49:59	145.178	-5.769	TRUE	B	36513	298243.4957	9362008.033	55S
4153536536	FALSE	2017-12-09 07:20:38	145.181	-5.755	TRUE	A	36513	298570.8698	9363557.442	55S
4422001901	TRUE	2017-12-13 21:21:20	145.201	-5.764		3	36513	300789.4531	9362569.103	55S
4422001902	FALSE	2017-12-13 21:29:34	145.197	-5.77	TRUE	B	36513	300348.4718	9361904.132	55S
4574274590	FALSE	2017-12-16 05:07:49	145.229	-5.768	TRUE	B	36513	303892.3626	9362136.437	55S
4665810483	FALSE	2017-12-18 11:39:42	145.151	-5.777	TRUE	A	36513	295255.5467	9361113.614	55S
4691544258	FALSE	2017-12-20 19:09:05			TRUE	Z	36513
4767150230	FALSE	2017-12-25 09:35:30	145.198	-5.75	TRUE	A	36513	300452.2566	9364116.386	55S
4782033206	TRUE	2017-12-29 23:52:00	145.179	-5.753		3	36513	298348.6188	9363777.928	55S
4793328858	FALSE	2018-01-01 07:03:25			TRUE	Z	36513
4811924617	TRUE	2018-01-05 21:55:46	145.193	-5.76		2	36513	299901.8904	9363008.683	55S
4836344369	TRUE	2018-01-10 12:02:21	145.163	-5.761		1	36513	296579.0829	9362887.477	55S
4851447079	FALSE	2018-01-17 08:48:39	145.14	-5.746	TRUE	A	36513	294025.8906	9364538.203	55S
4851447080	TRUE	2018-01-17 09:17:18	145.184	-5.758		1	36513	298904.2433	9363226.711	55S
4851447081	TRUE	2018-01-17 10:10:59	145.181	-5.767		1	36513	298575.1006	9362230.287	55S
4893404944	FALSE	2018-01-21 23:30:54	144.953	-5.684	TRUE	B	36513	273285.0336	9371325.322	55S
4897924390	TRUE	2018-01-22 00:13:00	145.181	-5.762		1	36513	298573.3367	9362783.268	55S
4906379335	FALSE	2018-01-24 08:02:06	145.191	-5.729	TRUE	B	36513	299669.5095	9366436.443	55S
4906379336	TRUE	2018-01-24 08:26:42	145.184	-5.76		1	36513	298904.9471	9363005.519	55S
4919683445	FALSE	2018-01-28 20:53:16	145.182	-5.789	TRUE	A	36513	298693.6461	9359797.524	55S
4942230236	TRUE	2018-02-02 11:43:16	145.19	-5.759		2	36513	299569.2258	9363118.226	55S
4951921843	FALSE	2018-02-04 18:23:04	145.234	-5.749	TRUE	A	36513	304439.699	9364239.423	55S
5041108451	FALSE	2018-02-07 04:57:08			TRUE	Z	36513
5052808564	FALSE	2018-02-09 09:06:16			TRUE	Z	36513
5052808565	FALSE	2018-02-09 09:39:08			TRUE	Z	36513
5052808566	FALSE	2018-02-09 10:45:51	145.161	-5.763	TRUE	A	36513	296358.2502	9362665.568	55S
5080514977	FALSE	2018-02-13 23:56:54	145.172	-5.74	TRUE	A	36513	297568.6089	9365213.209	55S
5090885742	FALSE	2018-02-14 00:36:29	145.171	-5.74	TRUE	B	36513	297457.8325	9365212.856	55S
5094370884	TRUE	2018-02-16 06:37:12	145.164	-5.777		1	36513	296695.5575	9361118.277	55S
5108629347	TRUE	2018-02-20 21:04:59	145.176	-5.761		3	36513	298019.1246	9362892.096	55S
5108629348	TRUE	2018-02-20 21:21:18	145.189	-5.755		2	36513	299457.0511	9363560.257	55S
5119208177	FALSE	2018-02-23 05:17:27	145.183	-5.778	TRUE	B	36513	298800.5233	9361014.436	55S
5128148122	FALSE	2018-02-25 11:11:25			TRUE	Z	36513
5128148123	FALSE	2018-02-25 12:08:24	145.162	-5.769	TRUE	A	36513	296471.1621	9362002.341	55S
5128148124	FALSE	2018-02-25 12:46:03	145.164	-5.77	TRUE	B	36513	296693.061	9361892.458	55S
5139944009	FALSE	2018-02-27 18:54:29			TRUE	Z	36513
5139944010	FALSE	2018-02-27 19:59:18			TRUE	Z	36513
5166548528	FALSE	2018-03-04 09:37:15	145.182	-5.76	TRUE	A	36513	298683.4035	9363004.814	55S
5178703168	TRUE	2018-03-06 17:33:12	145.183	-5.759		3	36513	298793.8232	9363115.762	55S
5196111298	TRUE	2018-03-08 23:20:32	145.174	-5.751		1	36513	297794.0442	9363997.354	55S
5201968756	FALSE	2018-03-09 00:21:30	145.212	-5.76	TRUE	B	36513	302006.5326	9363015.312	55S
5201968757	FALSE	2018-03-09 01:02:08	145.215	-5.76	TRUE	B	36513	302338.8425	9363016.352	55S
5224343344	FALSE	2018-03-11 07:11:50	145.206	-5.816	TRUE	A	36513	301361.474	9356819.918	55S
5224343345	TRUE	2018-03-11 07:53:19	145.18	-5.763		3	36513	298462.918	9362672.319	55S
5251305830	TRUE	2018-03-15 21:28:59	145.195	-5.755		1	36513	300121.6845	9363562.361	55S
5251305831	FALSE	2018-03-15 21:40:05	145.191	-5.756	TRUE	B	36513	299678.9461	9363450.364	55S
5251305832	FALSE	2018-03-15 21:51:41	145.189	-5.763	TRUE	0	36513	299459.8582	9362675.492	55S
5251305833	TRUE	2018-03-15 22:35:11	145.182	-5.774		1	36513	298688.3418	9361456.467	55S
5251305834	FALSE	2018-03-15 23:37:30	145.183	-5.776	TRUE	B	36513	298799.817	9361235.629	55S
5258297488	TRUE	2018-03-16 00:17:36	145.184	-5.761		2	36513	298905.299	9362894.923	55S
5272992021	FALSE	2018-03-18 05:55:20	145.034	-5.8	TRUE	0	36513	282303.7799	9358526.238	55S
5287898708	TRUE	2018-03-20 11:32:05	145.177	-5.763		1	36513	298130.6035	9362671.257	55S
5305763035	FALSE	2018-03-22 20:14:37	145.178	-5.763	TRUE	0	36513	298241.375	9362671.611	55S
5305763036	FALSE	2018-03-22 21:52:32	145.177	-5.764	TRUE	B	36513	298130.9569	9362560.661	55S
5305763037	FALSE	2018-03-22 22:11:28	145.188	-5.76	TRUE	0	36513	299348.0336	9363006.927	55S
5305763038	FALSE	2018-03-22 23:37:44	145.156	-5.741	TRUE	A	36513	295796.5355	9365096.929	55S
5360299027	TRUE	2018-03-27 10:12:37	145.183	-5.763		2	36513	298795.2319	9362673.378	55S
5360299028	FALSE	2018-03-27 12:25:15	145.182	-5.762	TRUE	B	36513	298684.1082	9362783.621	55S
5379069873	TRUE	2018-03-29 18:10:05	145.192	-5.761		1	36513	299791.4696	9362897.737	55S
5387559156	FALSE	2018-03-30 00:29:55	145.191	-5.756	TRUE	B	36513	299678.9461	9363450.364	55S
5396366459	TRUE	2018-03-31 23:43:51	145.192	-5.762		1	36513	299791.82	9362787.141	55S
5406770643	FALSE	2018-04-01 00:43:05	145.191	-5.761	TRUE	B	36513	299680.6985	9362897.386	55S
5426491416	FALSE	2018-04-03 07:31:46	144.904	-5.776	TRUE	A	36513	267892.8739	9361129.372	55S
5426491417	TRUE	2018-04-03 09:13:45	145.185	-5.758		1	36513	299015.0155	9363227.063	55S
5469029112	FALSE	2018-04-07 21:21:31			TRUE	Z	36513
5469029113	FALSE	2018-04-07 22:28:39	145.2	-5.76	TRUE	0	36513	300677.2874	9363011.134	55S
5469029114	TRUE	2018-04-07 23:00:32	145.192	-5.752		2	36513	299788.3181	9363893.097	55S
5469029115	TRUE	2018-04-07 23:59:30	145.213	-5.773		1	36513	302121.8095	9361577.933	55S
5480296529	FALSE	2018-04-08 00:38:24	145.205	-5.754	TRUE	0	36513	301229.0546	9363676.447	55S
5507771697	FALSE	2018-04-10 06:27:23	145.171	-5.754	TRUE	0	36513	297462.7836	9363664.501	55S
5507771698	FALSE	2018-04-10 07:16:10	145.176	-5.765	TRUE	A	36513	298020.5393	9362449.71	55S
5532154643	FALSE	2018-04-12 11:53:58	145.207	-5.751	TRUE	0	36513	301449.5567	9364008.926	55S
5556028732	FALSE	2018-04-14 20:38:47	145.064	-5.727	TRUE	0	36513	285599.5449	9366611.735	55S
5556028733	FALSE	2018-04-14 21:00:39	145.296	-5.782	TRUE	0	36513	311318.2898	9360610.809	55S
5556028734	FALSE	2018-04-14 21:06:55	145.209	-5.779	TRUE	A	36513	301680.8273	9360912.974	55S
5556028735	FALSE	2018-04-14 22:18:19	145.179	-5.746	TRUE	B	36513	298346.153	9364552.102	55S
5556028736	TRUE	2018-04-14 23:53:50	145.185	-5.76		1	36513	299015.7188	9363005.871	55S
5593541303	FALSE	2018-04-17 05:07:38	145.198	-5.718	TRUE	B	36513	300441.1323	9367655.429	55S
5617726945	TRUE	2018-04-19 10:45:40	145.181	-5.76		2	36513	298572.6315	9363004.461	55S
5617726946	FALSE	2018-04-19 11:09:08	145.176	-5.756	TRUE	A	36513	298017.3577	9363445.079	55S
5617726947	FALSE	2018-04-19 12:10:02	145.186	-5.759	TRUE	A	36513	299126.139	9363116.819	55S
5633945967	FALSE	2018-04-21 18:45:57			TRUE	Z	36513
5633945968	FALSE	2018-04-21 23:13:12	145.195	-5.752	TRUE	0	36513	300120.6363	9363894.147	55S
5670036029	FALSE	2018-04-24 00:12:16	145.156	-5.745	TRUE	B	36513	295797.9608	9364654.539	55S
5670036030	TRUE	2018-04-24 05:27:30	145.243	-5.796		3	36513	305452.6715	9359044.644	55S
5719574905	FALSE	2018-04-26 07:19:19	145.242	-5.752	TRUE	B	36513	305326.8846	9363910.376	55S
5719574906	FALSE	2018-04-26 08:01:20	145.183	-5.771	TRUE	A	36513	298798.0523	9361788.609	55S
5719574907	FALSE	2018-04-26 08:56:53	145.219	-5.752	TRUE	B	36513	302779.1625	9363902.488	55S
5719574908	FALSE	2018-04-26 09:23:28	145.192	-5.757	TRUE	A	36513	299790.0683	9363340.119	55S
5719574909	FALSE	2018-04-26 09:35:33	145.192	-5.758	TRUE	A	36513	299790.4185	9363229.524	55S
5737609718	TRUE	2018-04-30 23:21:35	145.187	-5.759		1	36513	299236.9107	9363117.171	55S
5745560725	FALSE	2018-05-01 00:20:07	145.193	-5.759	TRUE	A	36513	299901.5403	9363119.279	55S
5765615520	FALSE	2018-05-03 05:22:09			TRUE	Z	36513
5765615521	FALSE	2018-05-03 06:59:52	145.205	-5.797	TRUE	A	36513	301244.0522	9358920.87	55S
5765615522	TRUE	2018-05-03 07:03:24	145.199	-5.756		2	36513	300565.121	9363453.165	55S
5765615523	FALSE	2018-05-03 08:21:45	145.185	-5.751	TRUE	0	36513	299012.5557	9364001.235	55S
5790710510	TRUE	2018-05-05 12:20:12	145.18	-5.76		2	36513	298461.8596	9363004.107	55S
5844840638	TRUE	2018-05-07 20:45:49	145.189	-5.755		3	36513	299457.0511	9363560.257	55S
5844840639	FALSE	2018-05-07 21:01:44	145.187	-5.758	TRUE	B	36513	299236.5595	9363227.767	55S
5844840640	FALSE	2018-05-07 21:41:07	145.155	-5.762	TRUE	0	36513	295693.2559	9362774.02	55S
5881693739	TRUE	2018-05-10 05:40:55	145.172	-5.78		1	36513	297582.779	9360789.339	55S
5907551164	TRUE	2018-05-12 11:34:29	145.185	-5.759		3	36513	299015.3671	9363116.467	55S
5944255629	TRUE	2018-05-14 17:41:12	145.183	-5.761		3	36513	298794.5274	9362894.57	55S
6012114434	FALSE	2018-05-17 00:33:06			TRUE	Z	36513
6012114431	FALSE	2018-05-19 08:21:49	145.184	-5.767	TRUE	B	36513	298907.412	9362231.347	55S
6012114432	TRUE	2018-05-19 08:39:44	145.185	-5.758		3	36513	299015.0155	9363227.063	55S
6012114433	TRUE	2018-05-19 09:57:10	145.182	-5.76		3	36513	298683.4035	9363004.814	55S
6035238523	FALSE	2018-05-23 22:08:56	145.107	-5.743	TRUE	B	36513	290369.1127	9364858.014	55S
6035238524	FALSE	2018-05-23 23:05:11	145.103	-5.756	TRUE	B	36513	289930.7638	9363418.734	55S
6035238525	TRUE	2018-05-23 23:47:17	145.187	-5.762		2	36513	299237.9649	9362785.384	55S
6078253491	TRUE	2018-05-26 05:51:41	145.169	-5.76		1	36513	297243.364	9363000.21	55S
6078253492	FALSE	2018-05-26 06:44:24	145.189	-5.764	TRUE	B	36513	299460.2094	9362564.896	55S
6078253493	FALSE	2018-05-26 07:38:31	145.174	-5.764	TRUE	0	36513	297798.6425	9362559.598	55S
6100096203	FALSE	2018-05-28 12:41:33	145.183	-5.762	TRUE	B	36513	298794.8797	9362783.974	55S
6124598434	FALSE	2018-05-30 19:49:09			TRUE	Z	36513
6124598435	FALSE	2018-05-30 20:30:26	145.178	-5.753	TRUE	0	36513	298237.8453	9363777.575	55S
6124598436	TRUE	2018-05-30 21:23:51	145.189	-5.758		2	36513	299458.1033	9363228.47	55S
6207299795	FALSE	2018-06-04 10:13:23	145.184	-5.76	TRUE	B	36513	298904.9471	9363005.519	55S
6207299796	TRUE	2018-06-04 11:57:48	145.19	-5.756		3	36513	299568.1739	9363450.013	55S
6214498493	FALSE	2018-06-06 18:17:50	145.111	-5.743	TRUE	0	36513	290812.2314	9364859.478	55S
6214498494	TRUE	2018-06-06 20:10:23	145.186	-5.746		1	36513	299121.5749	9364554.566	55S
6214498495	FALSE	2018-06-06 20:14:15	145.196	-5.75	TRUE	A	36513	300230.7108	9364115.688	55S
6214498496	FALSE	2018-06-06 21:51:52	145.203	-5.767	TRUE	B	36513	301012.0386	9362238.017	55S
6242258288	TRUE	2018-06-11 08:22:58	145.196	-5.758		1	36513	300233.5047	9363230.925	55S
6242258289	TRUE	2018-06-11 08:49:07	145.184	-5.759		2	36513	298904.5952	9363116.115	55S
6242258290	TRUE	2018-06-11 10:30:29	145.179	-5.758		2	36513	298350.3819	9363224.947	55S
6242258291	TRUE	2018-06-11 11:12:39	145.183	-5.759		3	36513	298793.8232	9363115.762	55S
6265557064	FALSE	2018-06-15 22:34:12	145.157	-5.757	TRUE	A	36513	295913.0164	9363327.724	55S
6265557063	FALSE	2018-06-15 22:35:01	145.16	-5.755	TRUE	B	36513	296244.6254	9363549.991	55S
6265557065	FALSE	2018-06-15 23:29:08	145.183	-5.752	TRUE	A	36513	298791.3603	9363889.935	55S
6290086271	FALSE	2018-06-18 06:34:05	145.173	-5.763	TRUE	0	36513	297687.5166	9362669.84	55S
6330340828	FALSE	2018-06-22 20:14:49			TRUE	Z	36513
6330340829	TRUE	2018-06-22 21:09:53	145.16	-5.776		2	36513	296252.1208	9361227.443	55S
6330340830	FALSE	2018-06-22 21:47:33	145.16	-5.777	TRUE	B	36513	296252.4784	9361116.846	55S
6330340831	FALSE	2018-06-22 21:51:25	145.168	-5.777	TRUE	B	36513	297138.6357	9361119.705	55S
6341375578	FALSE	2018-06-23 00:28:06	145.185	-5.774	TRUE	B	36513	299020.649	9361457.528	55S
6365649567	FALSE	2018-06-25 05:13:35	145.202	-5.733	TRUE	B	36513	300889.4432	9365997.894	55S
6419389288	TRUE	2018-06-27 10:44:46	145.181	-5.759		1	36513	298572.2791	9363115.057	55S
6419389289	FALSE	2018-06-27 11:43:17	145.185	-5.759	TRUE	B	36513	299015.3671	9363116.467	55S
6419389290	FALSE	2018-06-27 12:20:57	145.185	-5.759	TRUE	B	36513	299015.3671	9363116.467	55S
6472341765	TRUE	2018-06-29 18:53:07	145.184	-5.76		3	36513	298904.9471	9363005.519	55S
6530996708	TRUE	2018-07-02 05:31:29	145.197	-5.758		1	36513	300344.2761	9363231.275	55S
6560076726	TRUE	2018-07-04 09:13:22	145.191	-5.761		2	36513	299680.6985	9362897.386	55S
6560076727	FALSE	2018-07-04 09:20:37	145.191	-5.761	TRUE	B	36513	299680.6985	9362897.386	55S
6577963070	TRUE	2018-07-08 22:52:42	145.182	-5.766		2	36513	298685.5184	9362341.237	55S
6577963071	FALSE	2018-07-08 23:02:23	145.178	-5.765	TRUE	A	36513	298242.0817	9362450.419	55S
6577963072	FALSE	2018-07-08 23:55:34	145.179	-5.762	TRUE	B	36513	298351.7935	9362782.561	55S
6618468245	FALSE	2018-07-15 20:36:40			TRUE	Z	36513
6684325854	FALSE	2018-07-20 11:16:58			TRUE	Z	36513
6707159060	TRUE	2018-07-22 20:58:22	145.239	-5.756		1	36513	304995.9384	9363466.982	55S
6755767854	FALSE	2018-07-25 06:04:16	145.217	-5.731	TRUE	0	36513	302550.3873	9366224.271	55S
6755767855	FALSE	2018-07-25 07:10:48	145.216	-5.747	TRUE	B	36513	302445.1232	9364454.422	55S
6809493188	FALSE	2018-07-29 22:19:54			TRUE	Z	36513
6809493189	FALSE	2018-07-29 22:20:54			TRUE	Z	36513
6809493190	FALSE	2018-07-29 23:20:30			TRUE	Z	36513
6809493191	FALSE	2018-07-29 23:59:14	145.202	-5.757	TRUE	A	36513	300897.7838	9363343.617	55S
6846793012	FALSE	2018-08-01 08:35:05	145.198	-5.753	TRUE	A	36513	300453.3027	9363784.601	55S
6883244497	FALSE	2018-08-08 09:32:30	145.191	-5.765	TRUE	A	36513	299682.1014	9362455.004	55S
6883244498	TRUE	2018-08-08 10:58:04	145.184	-5.759		3	36513	298904.5952	9363116.115	55S
6883244499	FALSE	2018-08-08 11:09:55	145.175	-5.763	TRUE	B	36513	297909.0601	9362670.549	55S
6895886398	FALSE	2018-08-10 19:09:47	145.201	-5.755	TRUE	B	36513	300786.3158	9363564.458	55S
6895886399	FALSE	2018-08-10 19:41:59	145.194	-5.755	TRUE	B	36513	300010.9124	9363562.011	55S
6915541594	FALSE	2018-08-13 05:45:25	145.113	-5.782	TRUE	A	36513	291048.0592	9360546.793	55S
6933882817	FALSE	2018-08-15 11:15:30	145.191	-5.771	TRUE	B	36513	299684.2078	9361791.43	55S
6933882818	FALSE	2018-08-15 12:04:41	145.177	-5.752	TRUE	B	36513	298126.719	9363887.818	55S
6949873389	FALSE	2018-08-17 21:56:53			TRUE	Z	36513
6977830929	FALSE	2018-08-20 06:07:21	145.195	-5.759	TRUE	A	36513	300123.0829	9363119.98	55S
7025036973	FALSE	2018-08-24 23:22:51	145.168	-5.766	TRUE	A	36513	297134.7226	9362336.272	55S
7062920192	FALSE	2018-08-27 08:19:20	145.156	-5.749	TRUE	B	36513	295799.387	9364212.148	55S
7062920193	FALSE	2018-08-27 08:21:49	145.19	-5.755	TRUE	0	36513	299567.8235	9363560.609	55S
7062920194	FALSE	2018-08-27 10:36:58	145.184	-5.755	TRUE	A	36513	298903.1882	9363558.499	55S
7086775451	FALSE	2018-08-29 18:50:43	145.179	-5.758	TRUE	A	36513	298350.3819	9363224.947	55S
7161677875	FALSE	2018-09-03 10:57:41	145.153	-5.773	TRUE	A	36513	295475.652	9361556.725	55S
7161677876	TRUE	2018-09-03 12:12:51	145.182	-5.765		3	36513	298685.1658	9362451.833	55S
7197948401	TRUE	2018-09-05 19:09:33	145.197	-5.763		1	36513	300346.0232	9362678.299	55S
7197948402	FALSE	2018-09-05 20:30:11	145.203	-5.772	TRUE	0	36513	301013.7827	9361685.042	55S
7197948403	FALSE	2018-09-05 21:37:19	145.183	-5.834	TRUE	B	36513	298820.3989	9354821.047	55S
7197948404	FALSE	2018-09-05 22:35:32	145.213	-5.812	TRUE	B	36513	302135.391	9357264.752	55S
7261522943	FALSE	2018-09-08 05:52:45			TRUE	Z	36513
7345610146	FALSE	2018-09-12 21:57:31	145.164	-5.775	TRUE	A	36513	296694.8439	9361339.471	55S
7345610147	FALSE	2018-09-12 23:29:57	145.169	-5.779	TRUE	B	36513	297250.1169	9360898.868	55S
7406358161	FALSE	2018-09-15 07:50:33			TRUE	Z	36513
7406358162	TRUE	2018-09-15 08:28:17	145.186	-5.769		1	36513	299129.6567	9362010.86	55S
7406358163	TRUE	2018-09-15 08:40:27	145.186	-5.76		3	36513	299126.4905	9363006.224	55S
7420749392	FALSE	2018-09-17 18:33:48	145.188	-5.754	TRUE	B	36513	299345.9278	9363670.502	55S
7450871445	TRUE	2018-09-22 10:35:23	145.182	-5.76		1	36513	298683.4035	9363004.814	55S
7465382261	TRUE	2018-09-24 18:51:31	145.185	-5.76		2	36513	299015.7188	9363005.871	55S
7465382262	FALSE	2018-09-24 19:38:09	145.183	-5.76	TRUE	A	36513	298794.1753	9363005.166	55S
7521063589	TRUE	2018-10-01 21:37:15	145.237	-5.805		2	36513	304791.1994	9358047.245	55S
7521063590	FALSE	2018-10-01 23:33:47	145.102	-5.743	TRUE	0	36513	289815.2129	9364856.18	55S
7529245210	FALSE	2018-10-02 06:12:52	145.185	-5.744	TRUE	B	36513	299010.0989	9364775.406	55S
7547420756	FALSE	2018-10-04 08:35:10	145.171	-5.764	TRUE	B	36513	297466.3275	9362558.533	55S
7566102559	FALSE	2018-10-06 23:26:26	145.014	-5.69	TRUE	0	36513	280046.0662	9370685.252	55S
7615938424	TRUE	2018-10-11 09:27:39	145.185	-5.759		3	36513	299015.3671	9363116.467	55S
7615938425	TRUE	2018-10-11 10:13:44	145.186	-5.759		2	36513	299126.139	9363116.819	55S
7634522243	FALSE	2018-10-13 18:31:32	145.228	-5.77	TRUE	0	36513	303782.2829	9361914.906	55S
7634522244	FALSE	2018-10-13 19:45:18	145.213	-5.723	TRUE	B	36513	302104.5307	9367107.645	55S
7721025466	FALSE	2018-10-20 21:09:25			TRUE	Z	36513
7721025467	FALSE	2018-10-20 21:42:23			TRUE	Z	36513
7781738118	FALSE	2018-10-23 07:08:47	145.155	-5.754	TRUE	B	36513	295690.3965	9363658.802	55S
7825303741	TRUE	2018-10-27 23:13:27	145.143	-5.777		1	36513	294369.3811	9361110.728	55S
7858759498	FALSE	2018-10-30 08:22:38	145.114	-5.743	TRUE	B	36513	291144.5698	9364860.574	55S
7858759499	FALSE	2018-10-30 09:54:05	145.103	-5.74	TRUE	B	36513	289924.8936	9365188.35	55S
7858759500	FALSE	2018-10-30 09:57:04	145.16	-5.752	TRUE	B	36513	296243.5568	9363881.783	55S
7858759501	FALSE	2018-10-30 10:51:43	145.153	-5.747	TRUE	B	36513	295466.3455	9364432.271	55S
7882905242	FALSE	2018-11-01 22:50:57	145.141	-5.777	TRUE	B	36513	294147.839	9361110.005	55S
7940534837	FALSE	2018-11-06 11:44:32	144.448	-5.715	TRUE	B	36513	217336.1565	9367672.616	55S
7948703797	FALSE	2018-11-08 20:26:57			TRUE	Z	36513
7948703798	FALSE	2018-11-08 20:59:11			TRUE	Z	36513
7948703799	FALSE	2018-11-08 22:06:29			TRUE	Z	36513
8055447309	FALSE	2018-12-03 07:20:52	145.807	-5.226	TRUE	B	36514	367787.6631	9422228.533	55S
8055447310	TRUE	2018-12-03 07:22:13	145.793	-5.165		1	36514	366223.0416	9428969.942	55S
8055447311	FALSE	2018-12-03 07:38:58	145.794	-5.158	TRUE	B	36514	366332.4263	9429744.096	55S
8055447312	TRUE	2018-12-03 08:59:56	145.79	-5.157		2	36514	365888.8093	9429853.818	55S
8055447313	FALSE	2018-12-03 09:00:14	145.794	-5.158	TRUE	B	36514	366332.4263	9429744.096	55S
8055447314	TRUE	2018-12-03 10:01:59	145.795	-5.157		3	36514	366443.0689	9429854.869	55S
8055447315	TRUE	2018-12-03 10:47:21	145.795	-5.157		3	36514	366443.0689	9429854.869	55S
8055447316	FALSE	2018-12-03 11:40:39	145.794	-5.156	TRUE	B	36514	366332.0079	9429965.222	55S
8055447317	TRUE	2018-12-03 11:50:07	145.791	-5.157		2	36514	365999.6613	9429854.029	55S
8055447318	FALSE	2018-12-03 12:25:25	145.796	-5.156	TRUE	A	36514	366553.7119	9429965.641	55S
8060206684	TRUE	2018-12-04 05:46:25	145.828	-5.194		1	36514	370108.7065	9425770.897	55S
8060206685	TRUE	2018-12-04 06:51:30	145.801	-5.167		1	36514	367110.2611	9428750.493	55S
8060206686	FALSE	2018-12-04 07:25:14	145.795	-5.158	TRUE	A	36514	366443.278	9429744.305	55S
8060206687	FALSE	2018-12-04 08:25:25	145.791	-5.15	TRUE	A	36514	365998.1942	9430627.972	55S
8065229176	TRUE	2018-12-05 05:28:49	145.821	-5.145		1	36514	369322.7511	9431187.005	55S
8065229177	TRUE	2018-12-05 07:14:46	145.797	-5.157		3	36514	366664.7725	9429855.287	55S
8065229178	TRUE	2018-12-05 07:57:58	145.793	-5.156		3	36514	366221.1558	9429965.012	55S
8065229179	TRUE	2018-12-05 08:11:17	145.794	-5.16		3	36514	366332.8449	9429522.969	55S
8065229180	FALSE	2018-12-05 11:12:58	145.778	-5.179	TRUE	B	36514	364563.2559	9427418.873	55S
8065229181	TRUE	2018-12-05 11:18:21	145.797	-5.155		2	36514	366664.3552	9430076.414	55S
8065229182	TRUE	2018-12-05 11:44:27	145.793	-5.158		3	36514	366221.5746	9429743.886	55S
8065229183	TRUE	2018-12-05 18:17:32	145.796	-5.156		3	36514	366553.7119	9429965.641	55S
8065229184	FALSE	2018-12-05 18:52:31	145.796	-5.161	TRUE	A	36514	366554.7565	9429412.825	55S
8065229185	FALSE	2018-12-05 19:10:41	145.806	-5.161	TRUE	B	36514	367663.2653	9429414.912	55S
8075285057	FALSE	2018-12-06 05:21:45	145.758	-5.245	TRUE	A	36514	362360.646	9420117.285	55S
8075285058	TRUE	2018-12-06 07:02:15	145.806	-5.155		2	36514	367662.0223	9430078.289	55S
8075285059	TRUE	2018-12-06 07:27:25	145.794	-5.157		3	36514	366332.2171	9429854.659	55S
8075285060	TRUE	2018-12-06 07:44:34	145.797	-5.149		2	36514	366663.1042	9430739.792	55S
8075285061	FALSE	2018-12-06 09:06:41	145.796	-5.156	TRUE	A	36514	366553.7119	9429965.641	55S
8079765265	FALSE	2018-12-07 05:10:24	145.834	-5.304	TRUE	B	36514	370796.4156	9413610.305	55S
8079765266	FALSE	2018-12-07 06:51:04	145.835	-5.15	TRUE	0	36514	370875.6959	9430637.044	55S
8079765267	TRUE	2018-12-07 06:57:35	145.783	-5.17		1	36514	365115.5923	9428415.012	55S
8079765268	TRUE	2018-12-07 08:35:23	145.798	-5.158		2	36514	366775.8327	9429744.933	55S
8079765269	TRUE	2018-12-07 09:00:12	145.799	-5.156		3	36514	366886.2675	9429966.269	55S
8079765270	TRUE	2018-12-07 17:55:18	145.795	-5.157		3	36514	366443.0689	9429854.869	55S
8079765272	TRUE	2018-12-07 19:32:07	145.797	-5.157		3	36514	366664.7725	9429855.287	55S
8079765271	FALSE	2018-12-07 19:34:38	145.797	-5.158	TRUE	B	36514	366664.9812	9429744.724	55S
8079765273	TRUE	2018-12-07 19:59:48	145.797	-5.159		2	36514	366665.1899	9429634.161	55S
8079765274	FALSE	2018-12-07 21:10:14	145.8	-5.151	TRUE	B	36514	366996.0792	9430519.292	55S
8079765275	FALSE	2018-12-07 21:38:52	145.783	-5.159	TRUE	A	36514	365113.2665	9429631.214	55S
8079765276	TRUE	2018-12-07 21:59:16	145.787	-5.154		3	36514	365555.622	9430184.877	55S
8079765277	FALSE	2018-12-07 22:04:24	145.79	-5.153	TRUE	A	36514	365887.97	9430296.072	55S
8079765278	FALSE	2018-12-07 23:39:00	145.791	-5.142	TRUE	B	36514	365996.5199	9431512.479	55S
8079765279	TRUE	2018-12-07 23:43:48	145.795	-5.156		3	36514	366442.8599	9429965.432	55S
8084502747	FALSE	2018-12-08 04:58:19	145.807	-5.243	TRUE	B	36514	367791.2341	9420348.962	55S
8084502748	FALSE	2018-12-08 06:27:50	145.783	-5.217	TRUE	B	36514	365125.5851	9423218.512	55S
8084502749	TRUE	2018-12-08 06:41:02	145.786	-5.16		2	36514	365446.0329	9429521.284	55S
8084502750	TRUE	2018-12-08 08:04:11	145.794	-5.156		2	36514	366332.0079	9429965.222	55S
8084502751	TRUE	2018-12-08 08:37:39	145.795	-5.156		3	36514	366442.8599	9429965.432	55S
8087931839	TRUE	2018-12-09 06:29:38	145.794	-5.157		3	36514	366332.2171	9429854.659	55S
8087931840	TRUE	2018-12-09 07:33:48	145.793	-5.156		3	36514	366221.1558	9429965.012	55S
8087931841	TRUE	2018-12-09 08:14:39	145.796	-5.157		2	36514	366553.9207	9429855.078	55S
8087931842	TRUE	2018-12-09 20:48:12	145.799	-5.157		3	36514	366886.4758	9429855.705	55S
8087931843	TRUE	2018-12-09 21:35:20	145.795	-5.153		2	36514	366442.2331	9430297.121	55S
8087931844	TRUE	2018-12-09 23:00:36	145.797	-5.157		3	36514	366664.7725	9429855.287	55S
8087931845	FALSE	2018-12-09 23:18:01	145.797	-5.156	TRUE	B	36514	366664.5638	9429965.851	55S
8089347722	FALSE	2018-12-10 00:41:21	145.807	-5.146	TRUE	B	36514	367771.0137	9431073.561	55S
8089347723	TRUE	2018-12-10 06:18:12	145.794	-5.159		1	36514	366332.6356	9429633.532	55S
8089347724	TRUE	2018-12-10 07:02:17	145.829	-5.178		1	36514	370216.2821	9427540.094	55S
8089347725	FALSE	2018-12-10 07:44:15	145.791	-5.156	TRUE	A	36514	365999.4516	9429964.592	55S
8089347726	FALSE	2018-12-10 07:55:42	145.833	-5.156	TRUE	B	36514	370655.2067	9429973.269	55S
8089347727	FALSE	2018-12-10 08:42:04	145.809	-5.16	TRUE	A	36514	367995.6104	9429526.098	55S
8089347728	FALSE	2018-12-10 09:22:51	145.803	-5.153	TRUE	B	36514	367329.0519	9430298.791	55S
8091091220	TRUE	2018-12-11 05:59:05	145.787	-5.167		2	36514	365558.3594	9428747.551	55S
8091091221	FALSE	2018-12-11 06:33:56	145.797	-5.165	TRUE	B	36514	366666.4433	9428970.782	55S
8091091222	FALSE	2018-12-11 07:45:50	145.803	-5.15	TRUE	A	36514	367328.4296	9430630.48	55S
8091091223	TRUE	2018-12-11 08:11:35	145.791	-5.156		1	36514	365999.4516	9429964.592	55S
8092615374	TRUE	2018-12-12 05:55:41	145.783	-5.144		1	36514	365110.1031	9431289.669	55S
8092615375	TRUE	2018-12-12 07:34:05	145.801	-5.157		3	36514	367108.1791	9429856.123	55S
8092615376	TRUE	2018-12-12 07:41:30	145.792	-5.159		2	36514	366110.9325	9429633.112	55S
8092615377	TRUE	2018-12-12 08:39:25	145.794	-5.157		3	36514	366332.2171	9429854.659	55S
8092615378	TRUE	2018-12-12 09:57:27	145.796	-5.156		3	36514	366553.7119	9429965.641	55S
8094646067	TRUE	2018-12-13 05:36:14	145.746	-5.176		1	36514	361015.4219	9427743.65	55S
8094646068	TRUE	2018-12-13 07:07:43	145.789	-5.16		2	36514	365778.5877	9429521.917	55S
8094646069	TRUE	2018-12-13 07:22:03	145.799	-5.156		3	36514	366886.2675	9429966.269	55S
8094646070	TRUE	2018-12-13 08:12:33	145.793	-5.157		3	36514	366221.3652	9429854.449	55S
8094646071	FALSE	2018-12-13 08:48:53	145.795	-5.156	TRUE	A	36514	366442.8599	9429965.432	55S
8096482140	TRUE	2018-12-14 05:33:00	145.799	-5.157		2	36514	366886.4758	9429855.705	55S
8096482141	TRUE	2018-12-14 06:40:19	145.794	-5.155		2	36514	366331.7987	9430075.785	55S
8096482142	TRUE	2018-12-14 07:10:33	145.795	-5.157		3	36514	366443.0689	9429854.869	55S
8096482143	TRUE	2018-12-14 07:44:38	145.794	-5.161		2	36514	366333.0542	9429412.406	55S
8096482144	TRUE	2018-12-14 08:13:44	145.796	-5.157		3	36514	366553.9207	9429855.078	55S
8096482145	TRUE	2018-12-14 09:24:55	145.795	-5.156		3	36514	366442.8599	9429965.432	55S
8096482146	TRUE	2018-12-14 09:33:19	145.796	-5.156		3	36514	366553.7119	9429965.641	55S
8096482147	TRUE	2018-12-14 10:18:51	145.795	-5.154		2	36514	366442.442	9430186.558	55S
8096482148	TRUE	2018-12-14 11:13:47	145.795	-5.157		3	36514	366443.0689	9429854.869	55S
8096482149	TRUE	2018-12-14 11:20:47	145.795	-5.156		3	36514	366442.8599	9429965.432	55S
8096482150	TRUE	2018-12-14 11:57:43	145.794	-5.157		3	36514	366332.2171	9429854.659	55S
8098207757	TRUE	2018-12-15 05:19:24	145.798	-5.158		1	36514	366775.8327	9429744.933	55S
8098207758	FALSE	2018-12-15 06:57:28	145.842	-5.14	TRUE	0	36514	371649.6509	9431744.07	55S
8098207759	TRUE	2018-12-15 07:45:29	145.793	-5.158		3	36514	366221.5746	9429743.886	55S
8100454131	FALSE	2018-12-16 05:05:31	145.765	-5.203	TRUE	B	36514	363127.3954	9424762.534	55S
8100454132	TRUE	2018-12-16 06:46:29	145.802	-5.155		1	36514	367218.6151	9430077.457	55S
8100454133	TRUE	2018-12-16 07:14:30	145.795	-5.158		3	36514	366443.278	9429744.305	55S
8100454134	TRUE	2018-12-16 10:48:45	145.793	-5.157		3	36514	366221.3652	9429854.449	55S
8100454135	TRUE	2018-12-16 11:14:26	145.795	-5.156		3	36514	366442.8599	9429965.432	55S
8100454136	TRUE	2018-12-16 17:51:11	145.795	-5.155		3	36514	366442.6509	9430075.995	55S
8100454138	TRUE	2018-12-16 19:31:30	145.794	-5.156		2	36514	366332.0079	9429965.222	55S
8100454137	TRUE	2018-12-16 19:33:36	145.796	-5.155		2	36514	366553.5031	9430076.204	55S
8100454139	TRUE	2018-12-16 19:52:12	145.797	-5.156		3	36514	366664.5638	9429965.851	55S
8158137299	TRUE	2018-12-17 06:35:06	145.77	-5.159		3	36514	363672.1877	9429628.446	55S
8158137300	TRUE	2018-12-17 06:45:58	145.799	-5.158		1	36514	366886.6842	9429745.142	55S
8158137301	TRUE	2018-12-17 08:12:39	145.793	-5.157		3	36514	366221.3652	9429854.449	55S
8158137302	TRUE	2018-12-17 08:24:01	145.796	-5.157		3	36514	366553.9207	9429855.078	55S
8158137303	FALSE	2018-12-17 08:55:37	145.795	-5.155	TRUE	B	36514	366442.6509	9430075.995	55S
8260763076	TRUE	2018-12-18 06:21:48	145.786	-5.159		2	36514	365445.8222	9429631.848	55S
8260763077	FALSE	2018-12-18 07:42:14	145.789	-5.154	TRUE	A	36514	365777.3272	9430185.298	55S
8260763078	TRUE	2018-12-18 07:51:43	145.793	-5.157		3	36514	366221.3652	9429854.449	55S
8260763079	TRUE	2018-12-18 17:25:42	145.796	-5.158		2	36514	366554.1296	9429744.515	55S
8260763080	FALSE	2018-12-18 18:46:54	145.803	-5.16	TRUE	A	36514	367330.5053	9429524.851	55S
8260763081	TRUE	2018-12-18 19:07:08	145.796	-5.157		3	36514	366553.9207	9429855.078	55S
8260763082	TRUE	2018-12-18 20:20:14	145.795	-5.157		3	36514	366443.0689	9429854.869	55S
8260763083	TRUE	2018-12-18 20:24:26	145.793	-5.157		3	36514	366221.3652	9429854.449	55S
8260763084	TRUE	2018-12-18 21:29:47	145.797	-5.158		3	36514	366664.9812	9429744.724	55S
8260763085	FALSE	2018-12-18 23:10:37	145.792	-5.157	TRUE	A	36514	366110.5133	9429854.239	55S
8260763086	TRUE	2018-12-18 23:14:13	145.797	-5.156		3	36514	366664.5638	9429965.851	55S
8313675899	FALSE	2018-12-19 00:19:30	145.801	-5.152	TRUE	B	36514	367107.1396	9430408.938	55S
8333761238	FALSE	2018-12-20 21:03:37			TRUE	Z	36514
8333761239	FALSE	2018-12-20 21:09:41	145.754	-5.247	TRUE	B	36514	361917.7337	9419895.274	55S
8333761240	TRUE	2018-12-20 21:12:15	145.794	-5.156		3	36514	366332.0079	9429965.222	55S
8333761241	TRUE	2018-12-20 22:32:58	145.799	-5.156		3	36514	366886.2675	9429966.269	55S
8333761242	FALSE	2018-12-20 22:49:09	145.795	-5.156	TRUE	A	36514	366442.8599	9429965.432	55S
8333761243	FALSE	2018-12-20 23:41:29	145.795	-5.154	TRUE	B	36514	366442.442	9430186.558	55S
8336225232	FALSE	2018-12-21 00:13:14	145.802	-5.156	TRUE	A	36514	367218.8228	9429966.894	55S
8336225233	TRUE	2018-12-21 05:51:07	145.815	-5.152		1	36514	368659.0699	9430411.838	55S
8336225234	TRUE	2018-12-21 07:29:36	145.805	-5.157		3	36514	367551.5851	9429856.956	55S
8336225235	TRUE	2018-12-21 08:01:09	145.796	-5.157		3	36514	366553.9207	9429855.078	55S
8336225236	TRUE	2018-12-21 08:11:26	145.792	-5.158		3	36514	366110.7229	9429743.676	55S
8338826402	TRUE	2018-12-22 05:32:33	145.8	-5.161		2	36514	366998.1605	9429413.662	55S
8341521810	TRUE	2018-12-23 05:28:04	145.793	-5.17		2	36514	366224.0906	9428417.126	55S
8341521811	TRUE	2018-12-23 07:06:46	145.794	-5.156		3	36514	366332.0079	9429965.222	55S
8341521812	TRUE	2018-12-23 08:38:22	145.794	-5.155		3	36514	366331.7987	9430075.785	55S
8341521813	TRUE	2018-12-23 08:58:55	145.799	-5.155		3	36514	366886.0592	9430076.832	55S
8341521814	TRUE	2018-12-23 09:28:49	145.8	-5.159		3	36514	366997.7439	9429634.788	55S
8344611220	FALSE	2018-12-24 05:14:18	145.799	-5.183	TRUE	B	36514	366891.9064	9426981.065	55S
8344611221	TRUE	2018-12-24 06:54:30	145.771	-5.162		1	36514	363783.6802	9429296.967	55S
8344611222	TRUE	2018-12-24 08:01:15	145.787	-5.155		2	36514	365555.8323	9430074.313	55S
8344611223	TRUE	2018-12-24 08:36:39	145.795	-5.157		3	36514	366443.0689	9429854.869	55S
8347721689	FALSE	2018-12-25 05:02:05	145.837	-5.333	TRUE	B	36514	371134.922	9410404.629	55S
8347721690	TRUE	2018-12-25 06:42:27	145.791	-5.157		1	36514	365999.6613	9429854.029	55S
8347721691	TRUE	2018-12-25 07:34:51	145.791	-5.156		3	36514	365999.4516	9429964.592	55S
8347721692	TRUE	2018-12-25 08:11:24	145.795	-5.157		3	36514	366443.0689	9429854.869	55S
8347721693	FALSE	2018-12-25 09:04:38	145.791	-5.143	TRUE	A	36514	365996.729	9431401.916	55S
8347721694	FALSE	2018-12-25 09:14:33	145.783	-5.148	TRUE	B	36514	365110.9458	9430847.414	55S
8347721695	FALSE	2018-12-25 09:48:58	145.79	-5.142	TRUE	B	36514	365885.6653	9431512.27	55S
8347721696	TRUE	2018-12-25 09:50:11	145.794	-5.156		3	36514	366332.0079	9429965.222	55S
8347721697	TRUE	2018-12-25 10:45:02	145.794	-5.156		3	36514	366332.0079	9429965.222	55S
8347721698	FALSE	2018-12-25 11:00:27	145.795	-5.154	TRUE	B	36514	366442.442	9430186.558	55S
8347721699	TRUE	2018-12-25 11:28:42	145.799	-5.156		3	36514	366886.2675	9429966.269	55S
8350967085	TRUE	2018-12-26 07:02:55	145.794	-5.148		2	36514	366330.3358	9430849.728	55S
8350967086	FALSE	2018-12-26 07:43:44	145.791	-5.157	TRUE	A	36514	365999.6613	9429854.029	55S
8350967087	TRUE	2018-12-26 08:42:51	145.796	-5.157		2	36514	366553.9207	9429855.078	55S
8350967088	TRUE	2018-12-26 09:24:01	145.794	-5.157		3	36514	366332.2171	9429854.659	55S
8354138913	TRUE	2018-12-27 06:17:40	145.797	-5.155		3	36514	366664.3552	9430076.414	55S
8354138914	FALSE	2018-12-27 06:33:00	145.797	-5.155	TRUE	B	36514	366664.3552	9430076.414	55S
8354138915	FALSE	2018-12-27 10:52:39	145.784	-5.164	TRUE	0	36514	365225.1741	9429078.607	55S
8354138916	TRUE	2018-12-27 11:53:52	145.796	-5.156		3	36514	366553.7119	9429965.641	55S
8354138917	FALSE	2018-12-27 12:27:58	145.798	-5.155	TRUE	B	36514	366775.2072	9430076.623	55S
8354138918	FALSE	2018-12-27 17:24:21	145.816	-5.162	TRUE	B	36514	368771.9757	9429306.419	55S
8354138919	TRUE	2018-12-27 19:03:42	145.794	-5.157		3	36514	366332.2171	9429854.659	55S
8354138920	TRUE	2018-12-27 19:09:18	145.795	-5.153		3	36514	366442.2331	9430297.121	55S
8354138921	TRUE	2018-12-27 19:57:20	145.795	-5.155		3	36514	366442.6509	9430075.995	55S
8357705801	TRUE	2018-12-28 06:10:16	145.808	-5.194		2	36514	367891.8174	9425766.756	55S
8357705802	TRUE	2018-12-28 07:42:22	145.792	-5.159		3	36514	366110.9325	9429633.112	55S
8357705803	FALSE	2018-12-28 07:49:44	145.797	-5.158	TRUE	A	36514	366664.9812	9429744.724	55S
8357705804	TRUE	2018-12-28 08:37:15	145.794	-5.157		3	36514	366332.2171	9429854.659	55S
8361144694	TRUE	2018-12-29 06:02:07	145.796	-5.152		3	36514	366552.8769	9430407.894	55S
8361144695	TRUE	2018-12-29 07:09:25	145.796	-5.157		3	36514	366553.9207	9429855.078	55S
8361144696	TRUE	2018-12-29 07:37:12	145.797	-5.158		1	36514	366664.9812	9429744.724	55S
8361144697	TRUE	2018-12-29 08:09:02	145.791	-5.157		3	36514	365999.6613	9429854.029	55S
8361144698	FALSE	2018-12-29 17:00:54	145.844	-5.207	TRUE	B	36514	371884.8353	9424336.86	55S
8361144699	FALSE	2018-12-29 18:36:34	145.801	-5.157	TRUE	0	36514	367108.1791	9429856.123	55S
8361144700	TRUE	2018-12-29 19:46:08	145.796	-5.156		3	36514	366553.7119	9429965.641	55S
8361144701	TRUE	2018-12-29 20:45:18	145.797	-5.157		3	36514	366664.7725	9429855.287	55S
8361144702	FALSE	2018-12-29 21:02:34	145.796	-5.157	TRUE	B	36514	366553.9207	9429855.078	55S
8361144703	FALSE	2018-12-29 21:22:38	145.794	-5.155	TRUE	B	36514	366331.7987	9430075.785	55S
8361144704	TRUE	2018-12-29 22:39:46	145.791	-5.155		3	36514	365999.2419	9430075.156	55S
8361144705	TRUE	2018-12-29 22:46:45	145.798	-5.158		3	36514	366775.8327	9429744.933	55S
8361144706	TRUE	2018-12-29 23:54:58	145.786	-5.153		3	36514	365444.5588	9430295.23	55S
8364687752	TRUE	2018-12-30 00:26:58	145.788	-5.156		1	36514	365666.895	9429963.961	55S
8369375205	FALSE	2018-12-31 05:34:28	145.759	-5.132	TRUE	A	36514	362447.0079	9432611.327	55S
8369375206	TRUE	2018-12-31 07:14:50	145.806	-5.159		3	36514	367662.8508	9429636.038	55S
8369375207	TRUE	2018-12-31 07:46:43	145.793	-5.157		3	36514	366221.3652	9429854.449	55S
8369375208	TRUE	2018-12-31 09:00:02	145.794	-5.156		3	36514	366332.0079	9429965.222	55S
8369375209	TRUE	2018-12-31 09:36:26	145.795	-5.156		3	36514	366442.8599	9429965.432	55S
8369375210	TRUE	2018-12-31 21:35:25	145.794	-5.156		2	36514	366332.0079	9429965.222	55S
8369375211	TRUE	2018-12-31 22:06:01	145.796	-5.148		1	36514	366552.0425	9430850.147	55S
8369375212	TRUE	2018-12-31 22:19:20	145.797	-5.156		3	36514	366664.5638	9429965.851	55S
8369375213	FALSE	2018-12-31 23:11:59	145.8	-5.148	TRUE	B	36514	366995.4556	9430850.981	55S
8369375214	TRUE	2018-12-31 23:46:15	145.792	-5.154		3	36514	366109.8848	9430185.929	55S
8373145033	TRUE	2019-01-01 05:17:34	145.786	-5.175		1	36514	365449.1984	9427862.83	55S
8377216705	FALSE	2019-01-02 05:10:32	145.856	-5.356	TRUE	A	36514	373245.2075	9407865.655	55S
8377216706	TRUE	2019-01-02 06:46:24	145.804	-5.174		1	36514	367444.2665	9427977.178	55S
8377216707	TRUE	2019-01-02 06:50:42	145.807	-5.154		1	36514	367772.6671	9430189.059	55S
8377216708	TRUE	2019-01-02 08:25:20	145.797	-5.158		3	36514	366664.9812	9429744.724	55S
8381422553	TRUE	2019-01-03 06:38:35	145.789	-5.156		2	36514	365777.7472	9429964.171	55S
8381422554	TRUE	2019-01-03 07:53:29	145.796	-5.162		2	36514	366554.9655	9429302.262	55S
8381422555	FALSE	2019-01-03 08:58:10	145.773	-5.132	TRUE	B	36514	363999.0105	9432614.318	55S
8381422556	TRUE	2019-01-03 09:22:42	145.798	-5.155		3	36514	366775.2072	9430076.623	55S
8381422557	TRUE	2019-01-03 10:04:08	145.796	-5.154		1	36514	366553.2943	9430186.768	55S
8385849602	TRUE	2019-01-04 06:27:29	145.794	-5.154		3	36514	366331.5896	9430186.349	55S
8385849603	TRUE	2019-01-04 07:23:07	145.794	-5.155		3	36514	366331.7987	9430075.785	55S
8390197801	TRUE	2019-01-05 06:18:22	145.797	-5.158		3	36514	366664.9812	9429744.724	55S
8390197802	FALSE	2019-01-05 06:52:17	145.794	-5.16	TRUE	B	36514	366332.8449	9429522.969	55S
8390197803	TRUE	2019-01-05 08:26:26	145.797	-5.157		3	36514	366664.7725	9429855.287	55S
8390197804	TRUE	2019-01-05 08:35:45	145.793	-5.158		3	36514	366221.5746	9429743.886	55S
8390197805	FALSE	2019-01-05 10:15:34	145.799	-5.145	TRUE	B	36514	366883.9786	9431182.462	55S
8390197806	TRUE	2019-01-05 10:15:34	145.795	-5.158		3	36514	366443.278	9429744.305	55S
8390197807	TRUE	2019-01-05 11:00:37	145.795	-5.157		3	36514	366443.0689	9429854.869	55S
8390197808	FALSE	2019-01-05 12:08:37	145.798	-5.154	TRUE	B	36514	366774.9988	9430187.186	55S
8399707730	TRUE	2019-01-07 05:54:34	145.83	-5.162		1	36514	370323.8733	9429309.288	55S
8399707731	TRUE	2019-01-07 07:30:17	145.795	-5.157		3	36514	366443.0689	9429854.869	55S
8399707732	TRUE	2019-01-07 07:33:40	145.793	-5.159		3	36514	366221.784	9429633.322	55S
8399707733	TRUE	2019-01-07 07:45:38	145.794	-5.155		2	36514	366331.7987	9430075.785	55S
8399707734	FALSE	2019-01-07 09:08:40	145.78	-5.164	TRUE	B	36514	364781.7696	9429077.758	55S
8399707735	FALSE	2019-01-07 09:20:24	145.781	-5.16	TRUE	B	36514	364891.7741	9429520.226	55S
8399707736	FALSE	2019-01-07 10:22:38	145.789	-5.154	TRUE	A	36514	365777.3272	9430185.298	55S
8399707737	FALSE	2019-01-07 11:25:36	145.795	-5.156	TRUE	A	36514	366442.8599	9429965.432	55S
8399707738	FALSE	2019-01-07 11:34:19	145.797	-5.156	TRUE	A	36514	366664.5638	9429965.851	55S
8399707739	TRUE	2019-01-07 12:00:19	145.794	-5.157		3	36514	366332.2171	9429854.659	55S
8399707740	FALSE	2019-01-07 16:57:44	145.794	-5.171	TRUE	B	36514	366335.15	9428306.773	55S
8399707741	TRUE	2019-01-07 18:37:07	145.797	-5.157		3	36514	366664.7725	9429855.287	55S
8405493566	TRUE	2019-01-08 05:43:47	145.798	-5.152		3	36514	366774.5821	9430408.312	55S
8405493567	TRUE	2019-01-08 06:59:23	145.736	-5.183		1	36514	359908.4562	9426967.492	55S
8405493568	TRUE	2019-01-08 07:22:52	145.788	-5.152		2	36514	365666.0544	9430406.215	55S
8405493569	TRUE	2019-01-08 08:39:10	145.794	-5.157		3	36514	366332.2171	9429854.659	55S
8414367547	FALSE	2019-01-09 05:27:29	145.629	-5.086	TRUE	B	36514	348024.3144	9437668.167	55S
8414367548	TRUE	2019-01-09 07:10:26	145.798	-5.157		3	36514	366775.6242	9429855.497	55S
8414367549	TRUE	2019-01-09 08:02:12	145.806	-5.158		2	36514	367662.6436	9429746.601	55S
8414367550	TRUE	2019-01-09 08:33:03	145.796	-5.155		2	36514	366553.5031	9430076.204	55S
8414367551	TRUE	2019-01-09 18:15:19	145.796	-5.157		3	36514	366553.9207	9429855.078	55S
8414367552	TRUE	2019-01-09 18:59:36	145.794	-5.151		2	36514	366330.9625	9430518.038	55S
8414367553	FALSE	2019-01-09 19:31:06	145.794	-5.152	TRUE	B	36514	366331.1715	9430407.475	55S
8414367554	TRUE	2019-01-09 20:42:56	145.794	-5.156		3	36514	366332.0079	9429965.222	55S
8414367555	TRUE	2019-01-09 21:10:28	145.794	-5.156		3	36514	366332.0079	9429965.222	55S
8414367556	TRUE	2019-01-09 22:14:32	145.797	-5.155		3	36514	366664.3552	9430076.414	55S
8414367557	TRUE	2019-01-09 22:17:21	145.799	-5.153		2	36514	366885.6428	9430297.958	55S
8414367558	TRUE	2019-01-09 23:59:06	145.794	-5.156		3	36514	366332.0079	9429965.222	55S
8421811975	FALSE	2019-01-10 05:18:53	145.819	-5.227	TRUE	A	36514	369117.9391	9422120.481	55S
8421811976	TRUE	2019-01-10 06:58:46	145.798	-5.155		2	36514	366775.2072	9430076.623	55S
8421811977	TRUE	2019-01-10 07:34:54	145.792	-5.158		3	36514	366110.7229	9429743.676	55S
8421811978	TRUE	2019-01-10 08:11:37	145.793	-5.156		3	36514	366221.1558	9429965.012	55S
8426566821	FALSE	2019-01-11 05:06:13	145.832	-5.197	TRUE	B	36514	370552.6948	9425440.031	55S
8426566822	FALSE	2019-01-11 06:45:53	145.751	-5.16	TRUE	0	36514	361566.1998	9429513.783	55S
8426566823	TRUE	2019-01-11 07:03:31	145.792	-5.164		1	36514	366111.9812	9429080.295	55S
8426566824	FALSE	2019-01-11 07:41:29	145.784	-5.158	TRUE	B	36514	365223.9075	9429741.989	55S
8426566825	FALSE	2019-01-11 08:44:05	145.796	-5.159	TRUE	A	36514	366554.3385	9429633.952	55S
8426566826	TRUE	2019-01-11 09:05:52	145.787	-5.153		1	36514	365555.4117	9430295.44	55S
8426566827	TRUE	2019-01-11 09:22:51	145.795	-5.156		3	36514	366442.8599	9429965.432	55S
8426566828	TRUE	2019-01-11 20:19:44	145.794	-5.156		3	36514	366332.0079	9429965.222	55S
8426566829	FALSE	2019-01-11 21:40:30	145.789	-5.145	TRUE	B	36514	365775.4392	9431180.369	55S
8426566830	TRUE	2019-01-11 21:51:54	145.798	-5.154		3	36514	366774.9988	9430187.186	55S
8426566831	FALSE	2019-01-11 21:59:12	145.801	-5.144	TRUE	B	36514	367105.4785	9431293.442	55S
8426566832	TRUE	2019-01-11 23:12:34	145.796	-5.156		2	36514	366553.7119	9429965.641	55S
8426566833	FALSE	2019-01-11 23:30:35	145.796	-5.157	TRUE	B	36514	366553.9207	9429855.078	55S
8431903619	TRUE	2019-01-12 22:57:13	145.794	-5.157		3	36514	366332.2171	9429854.659	55S
8431903620	FALSE	2019-01-12 23:20:27	145.796	-5.157	TRUE	A	36514	366553.9207	9429855.078	55S
8440923166	FALSE	2019-01-13 00:06:29	145.794	-5.156	TRUE	B	36514	366332.0079	9429965.222	55S
8440923167	TRUE	2019-01-13 06:22:03	145.795	-5.158		3	36514	366443.278	9429744.305	55S
8440923168	TRUE	2019-01-13 07:40:17	145.794	-5.157		1	36514	366332.2171	9429854.659	55S
8591874826	TRUE	2019-01-14 06:14:08	145.794	-5.157		3	36514	366332.2171	9429854.659	55S
8591874827	TRUE	2019-01-14 07:09:34	145.797	-5.159		2	36514	366665.1899	9429634.161	55S
8591874828	FALSE	2019-01-14 07:51:55	145.794	-5.158	TRUE	B	36514	366332.4263	9429744.096	55S
8591874829	TRUE	2019-01-14 08:10:41	145.794	-5.155		3	36514	366331.7987	9430075.785	55S
8591874830	TRUE	2019-01-14 08:51:08	145.796	-5.155		2	36514	366553.5031	9430076.204	55S
8591874831	FALSE	2019-01-14 09:47:28	145.795	-5.154	TRUE	B	36514	366442.442	9430186.558	55S
8599825328	TRUE	2019-01-15 06:02:40	145.8	-5.161		3	36514	366998.1605	9429413.662	55S
8599825329	TRUE	2019-01-15 06:41:51	145.793	-5.148		2	36514	366219.4824	9430849.519	55S
8599825330	FALSE	2019-01-15 07:41:27	145.797	-5.157	TRUE	A	36514	366664.7725	9429855.287	55S
8599825331	TRUE	2019-01-15 07:41:31	145.798	-5.156		3	36514	366775.4157	9429966.06	55S
8599825332	TRUE	2019-01-15 08:21:19	145.795	-5.157		3	36514	366443.0689	9429854.869	55S
8606035002	TRUE	2019-01-16 05:44:28	145.798	-5.155		3	36514	366775.2072	9430076.623	55S
8606035003	TRUE	2019-01-16 07:30:03	145.795	-5.156		3	36514	366442.8599	9429965.432	55S
8606035004	TRUE	2019-01-16 07:46:34	145.795	-5.157		3	36514	366443.0689	9429854.869	55S
8606035005	TRUE	2019-01-16 08:57:08	145.795	-5.156		3	36514	366442.8599	9429965.432	55S
8606035006	TRUE	2019-01-16 09:50:40	145.795	-5.159		3	36514	366443.4871	9429633.742	55S
8606035007	TRUE	2019-01-16 10:35:29	145.792	-5.157		2	36514	366110.5133	9429854.239	55S
8606035008	FALSE	2019-01-16 11:30:21	145.795	-5.155	TRUE	B	36514	366442.6509	9430075.995	55S
8606035009	FALSE	2019-01-16 11:38:46	145.795	-5.156	TRUE	B	36514	366442.8599	9429965.432	55S
8606035010	FALSE	2019-01-16 12:13:38	145.796	-5.156	TRUE	A	36514	366553.7119	9429965.641	55S
8611991794	TRUE	2019-01-17 05:38:23	145.797	-5.159		3	36514	366665.1899	9429634.161	55S
8611991796	TRUE	2019-01-17 07:15:35	145.787	-5.161		2	36514	365557.0951	9429410.932	55S
8611991795	TRUE	2019-01-17 07:18:26	145.802	-5.155		2	36514	367218.6151	9430077.457	55S
8611991797	TRUE	2019-01-17 08:34:24	145.793	-5.158		3	36514	366221.5746	9429743.886	55S
8611991798	FALSE	2019-01-17 08:56:11	145.789	-5.158	TRUE	A	36514	365778.1674	9429743.044	55S
8617989546	TRUE	2019-01-18 05:21:17	145.795	-5.16		2	36514	366443.6962	9429523.179	55S
8617989547	TRUE	2019-01-18 06:47:09	145.799	-5.173		1	36514	366889.8145	9428086.696	55S
8617989548	TRUE	2019-01-18 07:05:58	145.796	-5.157		3	36514	366553.9207	9429855.078	55S
8617989549	TRUE	2019-01-18 11:06:47	145.796	-5.157		3	36514	366553.9207	9429855.078	55S
8617989550	TRUE	2019-01-18 11:31:00	145.803	-5.154		1	36514	367329.2594	9430188.228	55S
8617989551	TRUE	2019-01-18 18:10:56	145.796	-5.157		3	36514	366553.9207	9429855.078	55S
8617989552	TRUE	2019-01-18 19:20:20	145.795	-5.156		3	36514	366442.8599	9429965.432	55S
8636432433	TRUE	2019-01-20 06:42:26	145.794	-5.158		3	36514	366332.4263	9429744.096	55S
8636432434	TRUE	2019-01-20 07:22:23	145.796	-5.156		3	36514	366553.7119	9429965.641	55S
8636432436	TRUE	2019-01-20 08:54:23	145.797	-5.156		3	36514	366664.5638	9429965.851	55S
8636432435	FALSE	2019-01-20 09:00:28	145.796	-5.155	TRUE	B	36514	366553.5031	9430076.204	55S
8636432437	FALSE	2019-01-20 09:02:48	145.797	-5.155	TRUE	B	36514	366664.3552	9430076.414	55S
8636432438	FALSE	2019-01-20 17:48:17	145.794	-5.16	TRUE	A	36514	366332.8449	9429522.969	55S
8636432439	FALSE	2019-01-20 19:28:09	145.794	-5.161	TRUE	B	36514	366333.0542	9429412.406	55S
8636432441	FALSE	2019-01-20 19:55:41	145.796	-5.155	TRUE	A	36514	366553.5031	9430076.204	55S
8636432440	FALSE	2019-01-20 19:56:09	145.796	-5.155	TRUE	B	36514	366553.5031	9430076.204	55S
8636432442	FALSE	2019-01-20 21:35:04	145.787	-5.156	TRUE	A	36514	365556.0427	9429963.75	55S
8636432443	FALSE	2019-01-20 21:51:52	145.787	-5.156	TRUE	B	36514	365556.0427	9429963.75	55S
8636432444	FALSE	2019-01-20 23:27:02	145.787	-5.154	TRUE	B	36514	365555.622	9430184.877	55S
8636432445	TRUE	2019-01-20 23:30:58	145.793	-5.155		2	36514	366220.9465	9430075.576	55S
8676978430	TRUE	2019-01-22 06:21:39	145.798	-5.168		2	36514	366777.9203	9428639.302	55S
8676978431	TRUE	2019-01-22 07:57:16	145.794	-5.157		3	36514	366332.2171	9429854.659	55S
8676978432	FALSE	2019-01-22 08:02:41	145.796	-5.161	TRUE	B	36514	366554.7565	9429412.825	55S
8676978433	TRUE	2019-01-22 08:09:00	145.792	-5.157		3	36514	366110.5133	9429854.239	55S
8676978434	FALSE	2019-01-22 09:44:42	145.791	-5.156	TRUE	B	36514	365999.4516	9429964.592	55S
8676978435	FALSE	2019-01-22 20:34:12	145.794	-5.156	TRUE	A	36514	366332.0079	9429965.222	55S
8676978436	FALSE	2019-01-22 20:43:32	145.794	-5.158	TRUE	B	36514	366332.4263	9429744.096	55S
8676978437	FALSE	2019-01-22 22:51:25	145.79	-5.155	TRUE	B	36514	365888.3896	9430074.945	55S
8676978438	FALSE	2019-01-22 23:59:35	145.791	-5.154	TRUE	B	36514	365999.0323	9430185.719	55S
8905304888	TRUE	2019-01-24 05:58:20	145.798	-5.153		2	36514	366774.7904	9430297.749	55S
8905304889	FALSE	2019-01-24 06:59:46	145.796	-5.155	TRUE	A	36514	366553.5031	9430076.204	55S
8905304890	FALSE	2019-01-24 07:38:43	145.796	-5.155	TRUE	B	36514	366553.5031	9430076.204	55S
8915297624	TRUE	2019-01-25 05:46:26	145.795	-5.159		2	36514	366443.4871	9429633.742	55S
8915297625	FALSE	2019-01-25 06:29:06	145.795	-5.16	TRUE	B	36514	366443.6962	9429523.179	55S
8915297626	TRUE	2019-01-25 07:25:51	145.795	-5.156		3	36514	366442.8599	9429965.432	55S
8915297627	TRUE	2019-01-25 08:04:55	145.799	-5.157		1	36514	366886.4758	9429855.705	55S
8915297628	TRUE	2019-01-25 08:33:45	145.795	-5.157		3	36514	366443.0689	9429854.869	55S
8915297629	FALSE	2019-01-25 09:46:35	145.795	-5.161	TRUE	A	36514	366443.9054	9429412.616	55S
8976662526	TRUE	2019-01-27 05:23:21	145.807	-5.163		1	36514	367774.5303	9429193.994	55S
8976662527	TRUE	2019-01-27 07:02:22	145.774	-5.15		1	36514	364113.6841	9430624.377	55S
8976662528	FALSE	2019-01-27 07:06:12	145.778	-5.136	TRUE	0	36514	364554.1394	9432173.122	55S
8976662529	FALSE	2019-01-27 07:40:47	145.775	-5.134	TRUE	B	36514	364221.1476	9432393.614	55S
8976662530	TRUE	2019-01-27 08:45:23	145.796	-5.156		2	36514	366553.7119	9429965.641	55S
8976662531	TRUE	2019-01-27 09:21:59	145.795	-5.157		3	36514	366443.0689	9429854.869	55S
8976662532	TRUE	2019-01-27 11:02:39	145.796	-5.156		3	36514	366553.7119	9429965.641	55S
8976662533	TRUE	2019-01-27 11:45:35	145.795	-5.157		3	36514	366443.0689	9429854.869	55S
8990819474	TRUE	2019-01-29 06:37:45	145.797	-5.157		3	36514	366664.7725	9429855.287	55S
8990819475	TRUE	2019-01-29 07:41:39	145.794	-5.157		3	36514	366332.2171	9429854.659	55S
8990819476	TRUE	2019-01-29 08:34:13	145.792	-5.158		3	36514	366110.7229	9429743.676	55S
8990819477	FALSE	2019-01-29 08:58:08	145.792	-5.158	TRUE	B	36514	366110.7229	9429743.676	55S
8990819478	TRUE	2019-01-29 11:07:39	145.796	-5.157		1	36514	366553.9207	9429855.078	55S
8990819479	TRUE	2019-01-29 11:39:18	145.795	-5.157		3	36514	366443.0689	9429854.869	55S
8990819480	FALSE	2019-01-29 12:12:38	145.795	-5.156	TRUE	B	36514	366442.8599	9429965.432	55S
8990819481	FALSE	2019-01-29 17:43:38	145.794	-5.158	TRUE	A	36514	366332.4263	9429744.096	55S
8990819482	FALSE	2019-01-29 18:36:48	145.794	-5.156	TRUE	B	36514	366332.0079	9429965.222	55S
8990819483	TRUE	2019-01-29 19:23:26	145.794	-5.156		3	36514	366332.0079	9429965.222	55S
8990819484	TRUE	2019-01-29 19:30:55	145.799	-5.163		2	36514	366887.7266	9429192.327	55S
8990819485	TRUE	2019-01-29 20:16:08	145.796	-5.156		1	36514	366553.7119	9429965.641	55S
9019753146	FALSE	2019-01-31 17:20:27	145.81	-5.177	TRUE	B	36514	368109.9783	9427646.739	55S
9019753147	TRUE	2019-01-31 18:56:08	145.795	-5.156		3	36514	366442.8599	9429965.432	55S
9019753148	TRUE	2019-01-31 19:15:43	145.795	-5.156		2	36514	366442.8599	9429965.432	55S
9019753149	TRUE	2019-01-31 20:20:27	145.796	-5.156		3	36514	366553.7119	9429965.641	55S
9019753150	TRUE	2019-01-31 20:57:25	145.796	-5.155		2	36514	366553.5031	9430076.204	55S
9019753151	FALSE	2019-01-31 21:17:01	145.796	-5.154	TRUE	B	36514	366553.2943	9430186.768	55S
9019753152	FALSE	2019-01-31 21:59:52	145.797	-5.146	TRUE	B	36514	366662.4793	9431071.482	55S
9019753153	FALSE	2019-01-31 22:00:19	145.797	-5.146	TRUE	B	36514	366662.4793	9431071.482	55S
9019753154	TRUE	2019-01-31 22:57:56	145.796	-5.156		3	36514	366553.7119	9429965.641	55S
9019753155	TRUE	2019-01-31 23:01:05	145.799	-5.157		3	36514	366886.4758	9429855.705	55S
9019753156	TRUE	2019-01-31 23:36:16	145.799	-5.158		3	36514	366886.6842	9429745.142	55S
9028803320	FALSE	2019-02-01 00:12:40	145.795	-5.157	TRUE	B	36514	366443.0689	9429854.869	55S
9028803321	TRUE	2019-02-01 06:06:13	145.793	-5.155		3	36514	366220.9465	9430075.576	55S
9028803322	TRUE	2019-02-01 07:45:24	145.795	-5.157		3	36514	366443.0689	9429854.869	55S
9028803323	TRUE	2019-02-01 07:49:15	145.794	-5.156		3	36514	366332.0079	9429965.222	55S
9038705520	TRUE	2019-02-02 05:47:30	145.79	-5.159		3	36514	365889.2292	9429632.692	55S
9038705521	TRUE	2019-02-02 07:16:08	145.797	-5.146		2	36514	366662.4793	9431071.482	55S
9038705522	TRUE	2019-02-02 07:33:19	145.804	-5.155		3	36514	367440.3187	9430077.873	55S
9038705523	TRUE	2019-02-02 08:33:22	145.793	-5.157		3	36514	366221.3652	9429854.449	55S
9038705524	FALSE	2019-02-02 08:57:17	145.799	-5.158	TRUE	A	36514	366886.6842	9429745.142	55S
9038705525	TRUE	2019-02-02 21:10:12	145.794	-5.156		3	36514	366332.0079	9429965.222	55S
9038705526	FALSE	2019-02-02 22:18:21	145.796	-5.158	TRUE	A	36514	366554.1296	9429744.515	55S
9038705527	TRUE	2019-02-02 22:36:18	145.781	-5.151		1	36514	364889.8714	9430515.3	55S
9038705528	TRUE	2019-02-02 22:54:47	145.792	-5.153		3	36514	366109.6754	9430296.492	55S
9050912283	FALSE	2019-02-03 00:36:22	145.803	-5.15	TRUE	B	36514	367328.4296	9430630.48	55S
9050912284	TRUE	2019-02-03 05:43:00	145.8	-5.159		1	36514	366997.7439	9429634.788	55S
9068502061	FALSE	2019-02-04 05:31:36	145.806	-5.15	TRUE	A	36514	367660.9875	9430631.103	55S
9068502062	TRUE	2019-02-04 07:09:26	145.804	-5.159		2	36514	367441.1487	9429635.622	55S
9068502063	FALSE	2019-02-04 07:39:09	145.802	-5.156	TRUE	B	36514	367218.8228	9429966.894	55S
9068502064	TRUE	2019-02-04 07:54:22	145.796	-5.158		3	36514	366554.1296	9429744.515	55S
9074761802	FALSE	2019-02-05 05:16:35	145.741	-5.224	TRUE	B	36514	360471.7398	9422435.404	55S
9074761803	TRUE	2019-02-05 06:57:55	145.766	-5.164		1	36514	363229.8487	9429074.766	55S
9074761804	TRUE	2019-02-05 07:25:02	145.788	-5.157		3	36514	365667.1052	9429853.397	55S
9074761805	TRUE	2019-02-05 08:56:10	145.795	-5.156		3	36514	366442.8599	9429965.432	55S
9074761806	FALSE	2019-02-05 09:18:42	145.795	-5.153	TRUE	B	36514	366442.2331	9430297.121	55S
9074761807	TRUE	2019-02-05 10:20:35	145.796	-5.158		3	36514	366554.1296	9429744.515	55S
9081450051	TRUE	2019-02-06 06:46:30	145.795	-5.157		3	36514	366443.0689	9429854.869	55S
9081450052	TRUE	2019-02-06 06:53:44	145.792	-5.155		2	36514	366110.0942	9430075.366	55S
9089999081	TRUE	2019-02-07 06:33:15	145.792	-5.158		3	36514	366110.7229	9429743.676	55S
9089999082	TRUE	2019-02-07 07:56:48	145.795	-5.156		3	36514	366442.8599	9429965.432	55S
9089999083	TRUE	2019-02-07 08:04:29	145.795	-5.154		2	36514	366442.442	9430186.558	55S
9089999084	FALSE	2019-02-07 09:44:42	145.794	-5.156	TRUE	A	36514	366332.0079	9429965.222	55S
9089999085	FALSE	2019-02-07 10:10:13	145.795	-5.154	TRUE	B	36514	366442.442	9430186.558	55S
9089999086	TRUE	2019-02-07 10:32:44	145.797	-5.156		3	36514	366664.5638	9429965.851	55S
9089999087	TRUE	2019-02-07 11:16:52	145.796	-5.155		3	36514	366553.5031	9430076.204	55S
9089999088	TRUE	2019-02-07 11:52:25	145.795	-5.157		2	36514	366443.0689	9429854.869	55S
9106800426	TRUE	2019-02-09 06:13:34	145.789	-5.156		3	36514	365777.7472	9429964.171	55S
9106800427	FALSE	2019-02-09 07:01:01	145.804	-5.152	TRUE	A	36514	367439.6967	9430409.562	55S
9106800428	TRUE	2019-02-09 07:51:07	145.797	-5.156		1	36514	366664.5638	9429965.851	55S
9106800429	TRUE	2019-02-09 11:13:30	145.795	-5.157		3	36514	366443.0689	9429854.869	55S
9106800430	TRUE	2019-02-09 11:44:20	145.798	-5.155		3	36514	366775.2072	9430076.623	55S
9106800431	FALSE	2019-02-09 12:16:33	145.794	-5.156	TRUE	A	36514	366332.0079	9429965.222	55S
9106800432	FALSE	2019-02-09 12:51:06	145.794	-5.155	TRUE	B	36514	366331.7987	9430075.785	55S
9106800433	FALSE	2019-02-09 17:15:36	145.799	-5.159	TRUE	B	36514	366886.8926	9429634.579	55S
9106800434	TRUE	2019-02-09 18:52:05	145.791	-5.156		3	36514	365999.4516	9429964.592	55S
9106800435	TRUE	2019-02-09 19:34:10	145.796	-5.156		3	36514	366553.7119	9429965.641	55S
9106800436	TRUE	2019-02-09 19:53:10	145.792	-5.153		1	36514	366109.6754	9430296.492	55S
9116996439	FALSE	2019-02-10 06:28:15	145.782	-4.991	TRUE	B	36514	364967.4798	9448205.668	55S
9116996440	FALSE	2019-02-10 07:40:35	145.81	-5.132	TRUE	B	36514	368100.6932	9432622.058	55S
9116996441	TRUE	2019-02-10 08:03:10	145.836	-5.165		1	36514	370989.5765	9428978.822	55S
9116996442	TRUE	2019-02-10 08:32:31	145.79	-5.16		3	36514	365889.4392	9429522.128	55S
9123816234	TRUE	2019-02-11 05:50:04	145.785	-5.16		1	36514	365335.1812	9429521.073	55S
9123816235	TRUE	2019-02-11 07:29:36	145.798	-5.157		3	36514	366775.6242	9429855.497	55S
9123816236	TRUE	2019-02-11 07:37:04	145.796	-5.156		3	36514	366553.7119	9429965.641	55S
9123816237	TRUE	2019-02-11 18:32:03	145.798	-5.157		3	36514	366775.6242	9429855.497	55S
9123816238	TRUE	2019-02-11 20:09:12	145.796	-5.156		3	36514	366553.7119	9429965.641	55S
9123816239	TRUE	2019-02-11 20:42:01	145.796	-5.156		3	36514	366553.7119	9429965.641	55S
9123816240	TRUE	2019-02-11 22:27:23	145.8	-5.157		3	36514	366997.3275	9429855.914	55S
9123816241	TRUE	2019-02-11 22:33:55	145.796	-5.156		3	36514	366553.7119	9429965.641	55S
9123816242	TRUE	2019-02-11 23:10:12	145.796	-5.157		3	36514	366553.9207	9429855.078	55S
9123816243	FALSE	2019-02-11 23:42:45	145.796	-5.156	TRUE	B	36514	366553.7119	9429965.641	55S
9128085142	FALSE	2019-02-12 00:15:10	145.795	-5.153	TRUE	B	36514	366442.2331	9430297.121	55S
9128085143	TRUE	2019-02-12 22:21:53	145.821	-5.15		2	36514	369323.7719	9430634.194	55S
9128085144	TRUE	2019-02-12 22:47:12	145.793	-5.161		3	36514	366222.2031	9429412.196	55S
9128085145	TRUE	2019-02-12 23:53:32	145.798	-5.156		1	36514	366775.4157	9429966.06	55S
9132263895	FALSE	2019-02-13 00:28:35	145.791	-5.152	TRUE	A	36514	365998.6132	9430406.846	55S
9132263896	TRUE	2019-02-13 05:25:41	145.796	-5.174		1	36514	366557.4773	9427975.503	55S
9132263897	FALSE	2019-02-13 06:35:21	145.797	-5.166	TRUE	B	36514	366666.6523	9428860.219	55S
9132263898	TRUE	2019-02-13 07:06:05	145.791	-5.157		3	36514	365999.6613	9429854.029	55S
9132263899	TRUE	2019-02-13 08:13:43	145.804	-5.159		2	36514	367441.1487	9429635.622	55S
9132263900	TRUE	2019-02-13 08:56:19	145.795	-5.156		3	36514	366442.8599	9429965.432	55S
9132263901	TRUE	2019-02-13 20:48:33	145.795	-5.156		3	36514	366442.8599	9429965.432	55S
9132263902	TRUE	2019-02-13 21:33:37	145.795	-5.156		3	36514	366442.8599	9429965.432	55S
9132263903	FALSE	2019-02-13 21:53:41	145.794	-5.155	TRUE	B	36514	366331.7987	9430075.785	55S
9132263904	TRUE	2019-02-13 22:08:37	145.796	-5.157		3	36514	366553.9207	9429855.078	55S
9132263905	FALSE	2019-02-13 22:27:17	145.799	-5.154	TRUE	B	36514	366885.851	9430187.395	55S
9132263906	TRUE	2019-02-13 23:28:55	145.798	-5.158		3	36514	366775.8327	9429744.933	55S
9136492293	TRUE	2019-02-14 00:08:39	145.795	-5.153		3	36514	366442.2331	9430297.121	55S
9136492294	FALSE	2019-02-14 05:13:27	145.844	-5.252	TRUE	B	36514	371893.9858	9419361.59	55S
9136492295	TRUE	2019-02-14 06:53:31	145.786	-5.159		2	36514	365445.8222	9429631.848	55S
9136492296	TRUE	2019-02-14 07:43:13	145.794	-5.157		3	36514	366332.2171	9429854.659	55S
9136492297	TRUE	2019-02-14 08:31:59	145.795	-5.158		3	36514	366443.278	9429744.305	55S
9136492298	FALSE	2019-02-14 09:10:20	145.788	-5.149	TRUE	B	36514	365665.4245	9430737.905	55S
9139749892	TRUE	2019-02-15 06:41:21	145.791	-5.158		2	36514	365999.8711	9429743.465	55S
9139749893	TRUE	2019-02-15 07:10:57	145.794	-5.161		2	36514	366333.0542	9429412.406	55S
9139749894	TRUE	2019-02-15 08:06:28	145.794	-5.155		3	36514	366331.7987	9430075.785	55S
9143212157	TRUE	2019-02-16 06:29:00	145.8	-5.153		2	36514	366996.4951	9430298.166	55S
9143212158	TRUE	2019-02-16 06:41:51	145.779	-5.163		1	36514	364670.7063	9429188.11	55S
9143212159	FALSE	2019-02-16 07:37:15	145.791	-5.163	TRUE	B	36514	366000.9205	9429190.648	55S
9143212160	TRUE	2019-02-16 08:19:36	145.798	-5.158		3	36514	366775.8327	9429744.933	55S
9143212161	FALSE	2019-02-16 09:52:08	145.796	-5.149	TRUE	A	36514	366552.2511	9430739.583	55S
9148115322	TRUE	2019-02-17 06:21:25	145.786	-5.14		1	36514	365441.8266	9431732.556	55S
9148115323	TRUE	2019-02-17 07:50:56	145.792	-5.157		3	36514	366110.5133	9429854.239	55S
9148115324	TRUE	2019-02-17 08:56:50	145.795	-5.157		3	36514	366443.0689	9429854.869	55S
9154031584	TRUE	2019-02-18 06:10:05	145.798	-5.15		3	36514	366774.1655	9430629.438	55S
9154031585	TRUE	2019-02-18 07:18:24	145.783	-5.154		2	36514	365112.211	9430184.032	55S
9154031586	FALSE	2019-02-18 07:49:16	145.8	-5.157	TRUE	A	36514	366997.3275	9429855.914	55S
9154031587	TRUE	2019-02-18 08:31:50	145.793	-5.157		3	36514	366221.3652	9429854.449	55S
9154031588	FALSE	2019-02-18 08:57:18	145.792	-5.158	TRUE	A	36514	366110.7229	9429743.676	55S
9154031590	TRUE	2019-02-18 10:08:06	145.794	-5.157		3	36514	366332.2171	9429854.659	55S
9154031589	FALSE	2019-02-18 10:09:00	145.795	-5.157	TRUE	B	36514	366443.0689	9429854.869	55S
9154031591	TRUE	2019-02-18 10:47:41	145.794	-5.156		3	36514	366332.0079	9429965.222	55S
9154031592	TRUE	2019-02-18 11:26:30	145.794	-5.156		3	36514	366332.0079	9429965.222	55S
9154031593	FALSE	2019-02-18 11:57:19	145.792	-5.156	TRUE	A	36514	366110.3037	9429964.802	55S
9160177542	TRUE	2019-02-19 05:58:22	145.802	-5.16		3	36514	367219.6543	9429524.642	55S
9160177543	FALSE	2019-02-19 06:48:48	145.786	-5.15	TRUE	0	36514	365443.9277	9430626.92	55S
9160177544	FALSE	2019-02-19 07:37:09	145.799	-5.152	TRUE	A	36514	366885.4346	9430408.521	55S
9160177545	TRUE	2019-02-19 08:06:51	145.791	-5.159		3	36514	366000.0809	9429632.902	55S
9160177546	TRUE	2019-02-19 08:27:11	145.798	-5.156		3	36514	366775.4157	9429966.06	55S
9160177547	FALSE	2019-02-19 09:42:05	145.792	-5.146	TRUE	B	36514	366108.2106	9431070.436	55S
9166094613	TRUE	2019-02-20 05:40:09	145.792	-5.162		2	36514	366111.5616	9429301.422	55S
9166094614	TRUE	2019-02-20 07:25:24	145.797	-5.156		3	36514	366664.5638	9429965.851	55S
9166094615	TRUE	2019-02-20 07:38:23	145.791	-5.16		2	36514	366000.2907	9429522.339	55S
9166094616	TRUE	2019-02-20 07:54:52	145.794	-5.157		3	36514	366332.2171	9429854.659	55S
9166094617	TRUE	2019-02-20 10:45:44	145.795	-5.154		2	36514	366442.442	9430186.558	55S
9166094618	TRUE	2019-02-20 11:23:49	145.798	-5.155		3	36514	366775.2072	9430076.623	55S
9166094619	TRUE	2019-02-20 11:48:29	145.795	-5.157		3	36514	366443.0689	9429854.869	55S
9166094620	TRUE	2019-02-20 12:26:09	145.794	-5.156		3	36514	366332.0079	9429965.222	55S
9166094621	TRUE	2019-02-20 18:29:57	145.795	-5.156		3	36514	366442.8599	9429965.432	55S
9166094622	FALSE	2019-02-20 18:49:09	145.795	-5.156	TRUE	B	36514	366442.8599	9429965.432	55S
9170880709	FALSE	2019-02-21 05:29:23	145.574	-5.301	TRUE	B	36514	341979.8969	9413881.763	55S
9170880710	TRUE	2019-02-21 07:13:50	145.802	-5.156		2	36514	367218.8228	9429966.894	55S
9170880711	TRUE	2019-02-21 07:25:34	145.792	-5.156		3	36514	366110.3037	9429964.802	55S
9175624202	FALSE	2019-02-22 06:53:44	145.789	-5.158	TRUE	A	36514	365778.1674	9429743.044	55S
9175624203	FALSE	2019-02-22 07:01:07	145.768	-5.161	TRUE	0	36514	363450.9103	9429406.889	55S
9175624205	TRUE	2019-02-22 08:31:52	145.797	-5.158		3	36514	366664.9812	9429744.724	55S
9175624204	TRUE	2019-02-22 08:32:19	145.796	-5.158		3	36514	366554.1296	9429744.515	55S
9175624206	FALSE	2019-02-22 09:16:05	145.809	-5.151	TRUE	A	36514	367993.7515	9430521.162	55S
9175624207	TRUE	2019-02-22 18:05:11	145.795	-5.156		3	36514	366442.8599	9429965.432	55S
9175624208	FALSE	2019-02-22 19:26:22	145.817	-5.149	TRUE	B	36514	368880.1587	9430743.936	55S
9175624209	TRUE	2019-02-22 19:28:42	145.796	-5.157		3	36514	366553.9207	9429855.078	55S
9175624210	FALSE	2019-02-22 19:46:16	145.79	-5.157	TRUE	A	36514	365888.8093	9429853.818	55S
9175624211	FALSE	2019-02-22 21:05:17	145.806	-5.151	TRUE	B	36514	367661.1944	9430520.54	55S
9175624212	TRUE	2019-02-22 21:06:50	145.784	-5.153		2	36514	365222.853	9430294.807	55S
9175624213	TRUE	2019-02-22 22:04:43	145.82	-5.137		2	36514	369210.2657	9432071.298	55S
9175624214	FALSE	2019-02-22 22:07:53	145.844	-5.159	TRUE	B	36514	371875.1613	9429643.807	55S
9175624215	TRUE	2019-02-22 22:40:52	145.784	-5.162		2	36514	365224.7517	9429299.734	55S
9175624216	FALSE	2019-02-22 23:16:57	145.863	-5.184	TRUE	B	36514	373986.2402	9426883.581	55S
9175624217	TRUE	2019-02-22 23:46:43	145.795	-5.158		3	36514	366443.278	9429744.305	55S
9180938948	FALSE	2019-02-23 06:49:50	145.764	-5.162	TRUE	0	36514	363007.7157	9429295.465	55S
9180938949	TRUE	2019-02-23 07:57:43	145.797	-5.158		2	36514	366664.9812	9429744.724	55S
9180938950	TRUE	2019-02-23 08:06:45	145.793	-5.157		3	36514	366221.3652	9429854.449	55S
9180938951	TRUE	2019-02-23 09:44:48	145.796	-5.155		3	36514	366553.5031	9430076.204	55S
9187862798	TRUE	2019-02-24 06:37:19	145.815	-5.165		1	36514	368661.743	9428974.526	55S
9187862799	TRUE	2019-02-24 07:32:19	145.78	-5.162		2	36514	364781.3459	9429298.886	55S
9187862800	FALSE	2019-02-24 07:37:45	145.782	-5.163	TRUE	A	36514	365003.2604	9429188.747	55S
9187862801	FALSE	2019-02-24 09:10:47	145.753	-5.191	TRUE	B	36514	361794.6361	9426086.702	55S
9187862802	FALSE	2019-02-24 09:18:36	145.801	-5.155	TRUE	A	36514	367107.7632	9430077.249	55S
9187862803	TRUE	2019-02-24 10:26:06	145.794	-5.156		3	36514	366332.0079	9429965.222	55S
9187862804	FALSE	2019-02-24 10:33:17	145.796	-5.154	TRUE	A	36514	366553.2943	9430186.768	55S
9187862805	TRUE	2019-02-24 20:03:16	145.797	-5.156		3	36514	366664.5638	9429965.851	55S
9187862806	TRUE	2019-02-24 20:17:58	145.797	-5.16		3	36514	366665.3987	9429523.598	55S
9187862807	FALSE	2019-02-24 21:39:38	145.797	-5.161	TRUE	B	36514	366665.6075	9429413.035	55S
9187862808	FALSE	2019-02-24 21:56:25	145.794	-5.153	TRUE	B	36514	366331.3805	9430296.912	55S
9187862809	FALSE	2019-02-24 22:02:29	145.804	-5.153	TRUE	B	36514	367439.904	9430298.999	55S
9187862810	TRUE	2019-02-24 23:04:54	145.798	-5.156		3	36514	366775.4157	9429966.06	55S
9187862811	TRUE	2019-02-24 23:20:32	145.8	-5.153		2	36514	366996.4951	9430298.166	55S
9187862812	TRUE	2019-02-24 23:36:18	145.8	-5.157		1	36514	366997.3275	9429855.914	55S
9196881668	TRUE	2019-02-25 06:27:40	145.834	-5.161		1	36514	370767.0688	9429420.663	55S
9196881669	FALSE	2019-02-25 06:58:11	145.784	-5.114	TRUE	0	36514	365214.6634	9434606.788	55S
9196881670	TRUE	2019-02-25 08:40:02	145.799	-5.157		2	36514	366886.4758	9429855.705	55S
9196881671	TRUE	2019-02-25 08:53:07	145.795	-5.156		3	36514	366442.8599	9429965.432	55S
9196881672	FALSE	2019-02-25 10:05:46	145.79	-5.144	TRUE	A	36514	365886.084	9431291.143	55S
9196881673	TRUE	2019-02-25 10:23:22	145.796	-5.156		3	36514	366553.7119	9429965.641	55S
9201950629	TRUE	2019-02-26 06:17:31	145.804	-5.145		2	36514	367438.2468	9431183.502	55S
9201950630	FALSE	2019-02-26 06:29:10	145.802	-5.141	TRUE	B	36514	367215.7106	9431625.338	55S
9201950631	FALSE	2019-02-26 08:04:18	145.77	-5.153	TRUE	0	36514	363670.9076	9430291.831	55S
9201950632	TRUE	2019-02-26 08:32:17	145.793	-5.159		3	36514	366221.784	9429633.322	55S
9201950633	FALSE	2019-02-26 09:43:36	145.788	-5.147	TRUE	B	36514	365665.0047	9430959.032	55S
9201950634	TRUE	2019-02-26 10:07:58	145.795	-5.155		3	36514	366442.6509	9430075.995	55S
9201950635	TRUE	2019-02-26 10:18:21	145.8	-5.155		1	36514	366996.9112	9430077.04	55S
9207905283	FALSE	2019-02-27 00:39:40	145.793	-5.157	TRUE	A	36514	366221.3652	9429854.449	55S
9207905284	TRUE	2019-02-27 06:05:46	145.792	-5.161		3	36514	366111.3518	9429411.986	55S
9207905285	TRUE	2019-02-27 07:36:22	145.794	-5.156		3	36514	366332.0079	9429965.222	55S
9207905286	FALSE	2019-02-27 07:46:18	145.795	-5.157	TRUE	B	36514	366443.0689	9429854.869	55S
9207905287	TRUE	2019-02-27 08:04:12	145.795	-5.159		2	36514	366443.4871	9429633.742	55S
9261627108	TRUE	2019-02-28 05:47:43	145.788	-5.153		3	36514	365666.2645	9430295.651	55S
9261627109	FALSE	2019-02-28 07:05:32	145.823	-5.158	TRUE	A	36514	369547.1083	9429750.107	55S
9261627110	TRUE	2019-02-28 07:32:53	145.804	-5.16		2	36514	367441.3562	9429525.059	55S
9261627111	FALSE	2019-02-28 07:38:07	145.804	-5.16	TRUE	B	36514	367441.3562	9429525.059	55S
9261627112	TRUE	2019-02-28 08:45:52	145.794	-5.157		2	36514	366332.2171	9429854.659	55S
9261627113	TRUE	2019-02-28 09:19:01	145.796	-5.157		3	36514	366553.9207	9429855.078	55S
9261627114	TRUE	2019-02-28 09:50:31	145.794	-5.155		3	36514	366331.7987	9430075.785	55S
9261627115	FALSE	2019-02-28 10:38:46	145.802	-5.148	TRUE	B	36514	367217.1618	9430851.398	55S
9267434644	TRUE	2019-03-01 05:40:19	145.783	-5.177		1	36514	365117.0748	9427641.066	55S
9267434645	FALSE	2019-03-01 06:36:23	145.793	-5.154	TRUE	0	36514	366220.7372	9430186.139	55S
9267434646	TRUE	2019-03-01 07:21:17	145.804	-5.156		1	36514	367440.5262	9429967.311	55S
9267434647	TRUE	2019-03-01 08:14:54	145.795	-5.157		3	36514	366443.0689	9429854.869	55S
9267434648	TRUE	2019-03-01 08:51:00	145.794	-5.156		3	36514	366332.0079	9429965.222	55S
9267434649	TRUE	2019-03-01 09:32:57	145.794	-5.159		2	36514	366332.6356	9429633.532	55S
9267434650	FALSE	2019-03-01 10:21:38	145.792	-5.159	TRUE	B	36514	366110.9325	9429633.112	55S
9267434651	TRUE	2019-03-01 10:59:39	145.795	-5.158		3	36514	366443.278	9429744.305	55S
9267434652	TRUE	2019-03-01 11:18:43	145.796	-5.156		3	36514	366553.7119	9429965.641	55S
9267434653	FALSE	2019-03-01 11:29:11	145.794	-5.157	TRUE	A	36514	366332.2171	9429854.659	55S
9267434654	TRUE	2019-03-01 12:01:47	145.796	-5.157		3	36514	366553.9207	9429855.078	55S
9267434655	FALSE	2019-03-01 12:38:13	145.797	-5.155	TRUE	B	36514	366664.3552	9430076.414	55S
9273570009	FALSE	2019-03-02 05:27:46	145.812	-5.318	TRUE	B	36514	368361.2408	9412057.792	55S
9273570010	TRUE	2019-03-02 07:09:35	145.764	-5.159		1	36514	363007.072	9429627.159	55S
9273570011	TRUE	2019-03-02 07:46:15	145.79	-5.159		2	36514	365889.2292	9429632.692	55S
9273570012	TRUE	2019-03-02 08:31:14	145.794	-5.157		3	36514	366332.2171	9429854.659	55S
9273570013	FALSE	2019-03-02 09:21:57	145.803	-5.148	TRUE	A	36514	367328.0149	9430851.606	55S
9273570014	TRUE	2019-03-02 10:01:39	145.799	-5.148		1	36514	366884.6024	9430850.773	55S
9296555643	FALSE	2019-03-03 05:16:25	145.795	-5.161	TRUE	B	36514	366443.9054	9429412.616	55S
9296555644	FALSE	2019-03-03 06:57:01	145.708	-5.176	TRUE	0	36514	356803.0713	9427735.205	55S
9296555645	TRUE	2019-03-03 07:12:09	145.793	-5.156		2	36514	366221.1558	9429965.012	55S
9296555646	TRUE	2019-03-03 08:02:09	145.799	-5.155		2	36514	366886.0592	9430076.832	55S
9296555647	FALSE	2019-03-03 09:39:59	145.758	-5.153	TRUE	B	36514	362340.6623	9430289.254	55S
9296555648	TRUE	2019-03-03 09:43:21	145.793	-5.157		3	36514	366221.3652	9429854.449	55S
9296555649	FALSE	2019-03-03 10:14:35	145.799	-5.151	TRUE	B	36514	366885.2265	9430519.084	55S
9296555650	TRUE	2019-03-03 10:54:58	145.797	-5.155		3	36514	366664.3552	9430076.414	55S
9296555651	TRUE	2019-03-03 11:18:33	145.796	-5.156		3	36514	366553.7119	9429965.641	55S
9296555652	TRUE	2019-03-03 11:55:53	145.794	-5.156		3	36514	366332.0079	9429965.222	55S
9296555653	TRUE	2019-03-03 18:01:56	145.794	-5.156		3	36514	366332.0079	9429965.222	55S
9302949055	FALSE	2019-03-04 06:42:33	145.856	-5.244	TRUE	0	36514	373222.3663	9420248.524	55S
9302949056	TRUE	2019-03-04 06:45:44	145.797	-5.157		2	36514	366664.7725	9429855.287	55S
9302949057	FALSE	2019-03-04 07:38:17	145.767	-5.139	TRUE	0	36514	363335.3586	9431839.09	55S
9302949058	TRUE	2019-03-04 08:20:55	145.795	-5.158		3	36514	366443.278	9429744.305	55S
9302949059	FALSE	2019-03-04 09:01:48	145.798	-5.155	TRUE	B	36514	366775.2072	9430076.623	55S
9302949060	TRUE	2019-03-04 09:17:43	145.794	-5.157		3	36514	366332.2171	9429854.659	55S
9302949061	FALSE	2019-03-04 10:41:01	145.793	-5.157	TRUE	B	36514	366221.3652	9429854.449	55S
9309595707	TRUE	2019-03-05 06:32:47	145.793	-5.155		3	36514	366220.9465	9430075.576	55S
9309595708	TRUE	2019-03-05 07:52:18	145.794	-5.157		3	36514	366332.2171	9429854.659	55S
9309595709	FALSE	2019-03-05 17:38:59	145.795	-5.157	TRUE	A	36514	366443.0689	9429854.869	55S
9309595710	FALSE	2019-03-05 19:19:49	145.784	-5.157	TRUE	B	36514	365223.6965	9429852.553	55S
9309595711	TRUE	2019-03-05 20:23:15	145.797	-5.156		2	36514	366664.5638	9429965.851	55S
9309595712	FALSE	2019-03-05 21:31:20	145.797	-5.159	TRUE	B	36514	366665.1899	9429634.161	55S
9309595713	FALSE	2019-03-05 23:17:09	145.794	-5.163	TRUE	B	36514	366333.4731	9429191.279	55S
9309595714	TRUE	2019-03-05 23:18:38	145.799	-5.157		2	36514	366886.4758	9429855.705	55S
9316490788	TRUE	2019-03-06 06:25:15	145.796	-5.157		3	36514	366553.9207	9429855.078	55S
9316490789	TRUE	2019-03-06 07:19:48	145.793	-5.156		2	36514	366221.1558	9429965.012	55S
9316490790	TRUE	2019-03-06 08:29:53	145.794	-5.156		3	36514	366332.0079	9429965.222	55S
9316490791	FALSE	2019-03-06 08:57:41	145.798	-5.153	TRUE	A	36514	366774.7904	9430297.749	55S
9323515260	TRUE	2019-03-07 06:13:22	145.793	-5.156		3	36514	366221.1558	9429965.012	55S
9323515261	TRUE	2019-03-07 06:48:32	145.788	-5.15		1	36514	365665.6344	9430627.342	55S
9323515262	FALSE	2019-03-07 07:52:48	145.802	-5.159	TRUE	A	36514	367219.4464	9429635.205	55S
9323515263	TRUE	2019-03-07 08:02:48	145.787	-5.16		2	36514	365556.8846	9429521.496	55S
9323515264	FALSE	2019-03-07 08:27:21	145.793	-5.157	TRUE	A	36514	366221.3652	9429854.449	55S
9323515265	FALSE	2019-03-07 19:25:46	145.728	-5.123	TRUE	B	36514	359008.427	9433599.678	55S
9323515266	TRUE	2019-03-07 20:40:49	145.794	-5.156		3	36514	366332.0079	9429965.222	55S
9323515267	FALSE	2019-03-07 21:03:45	145.751	-5.122	TRUE	B	36514	361557.9915	9433715.252	55S
9323515268	FALSE	2019-03-07 21:14:00	145.758	-5.137	TRUE	B	36514	362337.2229	9432058.289	55S
9323515269	FALSE	2019-03-07 22:36:09	145.8	-5.163	TRUE	A	36514	366998.5772	9429192.536	55S
9323515270	TRUE	2019-03-07 22:50:10	145.792	-5.155		3	36514	366110.0942	9430075.366	55S
9323515271	TRUE	2019-03-07 23:13:19	145.797	-5.156		3	36514	366664.5638	9429965.851	55S
9323515272	FALSE	2019-03-07 23:49:40	145.798	-5.153	TRUE	B	36514	366774.7904	9430297.749	55S
9330423733	FALSE	2019-03-08 00:16:15	145.802	-5.155	TRUE	B	36514	367218.6151	9430077.457	55S
9330423734	TRUE	2019-03-08 06:00:00	145.796	-5.162		2	36514	366554.9655	9429302.262	55S
9330423735	FALSE	2019-03-08 07:39:58	145.798	-5.152	TRUE	A	36514	366774.5821	9430408.312	55S
9330423736	TRUE	2019-03-08 07:55:41	145.792	-5.157		2	36514	366110.5133	9429854.239	55S
9330423737	TRUE	2019-03-08 09:19:35	145.795	-5.157		3	36514	366443.0689	9429854.869	55S
9337694711	FALSE	2019-03-09 05:49:48	145.81	-5.157	TRUE	A	36514	368105.8416	9429857.993	55S
9337694712	TRUE	2019-03-09 07:25:46	145.797	-5.16		3	36514	366665.3987	9429523.598	55S
9337694713	TRUE	2019-03-09 07:29:21	145.797	-5.157		3	36514	366664.7725	9429855.287	55S
9337694714	TRUE	2019-03-09 08:52:11	145.795	-5.157		3	36514	366443.0689	9429854.869	55S
9337694715	FALSE	2019-03-09 09:04:21	145.795	-5.153	TRUE	B	36514	366442.2331	9430297.121	55S
9344999430	TRUE	2019-03-10 00:13:07	145.791	-5.156		3	36514	365999.4516	9429964.592	55S
9344999431	FALSE	2019-03-10 05:32:58	145.712	-5.212	TRUE	B	36514	357254.5813	9423755.701	55S
9344999432	FALSE	2019-03-10 06:53:52	145.72	-5.194	TRUE	B	36514	358137.3127	9425747.703	55S
9344999433	TRUE	2019-03-10 07:17:49	145.797	-5.156		2	36514	366664.5638	9429965.851	55S
9344999434	TRUE	2019-03-10 08:30:40	145.795	-5.157		3	36514	366443.0689	9429854.869	55S
9344999435	TRUE	2019-03-10 08:36:05	145.796	-5.156		3	36514	366553.7119	9429965.641	55S
9382673439	TRUE	2019-03-11 07:05:05	145.794	-5.156		2	36514	366332.0079	9429965.222	55S
9382673441	TRUE	2019-03-11 07:58:19	145.799	-5.157		3	36514	366886.4758	9429855.705	55S
9382673440	TRUE	2019-03-11 08:05:32	145.795	-5.156		2	36514	366442.8599	9429965.432	55S
9393404527	TRUE	2019-03-12 06:52:49	145.793	-5.156		2	36514	366221.1558	9429965.012	55S
9393404528	TRUE	2019-03-12 07:31:37	145.795	-5.156		3	36514	366442.8599	9429965.432	55S
9393404529	FALSE	2019-03-12 09:11:24	145.787	-5.172	TRUE	B	36514	365559.4141	9428194.733	55S
9393404530	FALSE	2019-03-12 09:17:38	145.797	-5.156	TRUE	A	36514	366664.5638	9429965.851	55S
9393404531	TRUE	2019-03-12 10:50:21	145.79	-5.158		1	36514	365889.0193	9429743.255	55S
9393404532	TRUE	2019-03-12 11:32:48	145.792	-5.156		1	36514	366110.3037	9429964.802	55S
9393404533	TRUE	2019-03-12 12:11:04	145.797	-5.155		3	36514	366664.3552	9430076.414	55S
9416396822	FALSE	2019-03-14 06:30:45	145.796	-5.157	TRUE	A	36514	366553.9207	9429855.078	55S
9416396823	FALSE	2019-03-14 10:24:27	145.804	-5.144	TRUE	B	36514	367438.0398	9431294.065	55S
9416396824	FALSE	2019-03-14 10:50:36	145.795	-5.157	TRUE	A	36514	366443.0689	9429854.869	55S
9416396825	TRUE	2019-03-14 11:29:29	145.794	-5.156		3	36514	366332.0079	9429965.222	55S
9416396826	FALSE	2019-03-14 12:02:28	145.795	-5.155	TRUE	B	36514	366442.6509	9430075.995	55S
9419947667	TRUE	2019-03-15 23:48:56	145.796	-5.156		3	36514	366553.7119	9429965.641	55S
9424725696	FALSE	2019-03-16 06:09:26	145.797	-5.157	TRUE	A	36514	366664.7725	9429855.287	55S
9424725697	TRUE	2019-03-16 18:48:50	145.799	-5.157		1	36514	366886.4758	9429855.705	55S
9424725698	TRUE	2019-03-16 19:41:33	145.795	-5.156		3	36514	366442.8599	9429965.432	55S
9424725699	FALSE	2019-03-16 20:18:51	145.794	-5.156	TRUE	A	36514	366332.0079	9429965.222	55S
9424725700	FALSE	2019-03-16 21:08:18	145.793	-5.156	TRUE	B	36514	366221.1558	9429965.012	55S
9424725701	FALSE	2019-03-16 21:54:01	145.793	-5.155	TRUE	B	36514	366220.9465	9430075.576	55S
9424725702	TRUE	2019-03-16 22:44:53	145.793	-5.155		3	36514	366220.9465	9430075.576	55S
9424725703	TRUE	2019-03-16 22:50:14	145.796	-5.157		3	36514	366553.9207	9429855.078	55S
9424725704	TRUE	2019-03-16 23:26:15	145.797	-5.156		3	36514	366664.5638	9429965.851	55S
9454049899	FALSE	2019-03-18 20:18:12	145.831	-5.149	TRUE	0	36514	370432.0873	9430746.795	55S
9454049900	TRUE	2019-03-18 21:04:25	145.786	-5.154		1	36514	365444.7693	9430184.666	55S
9454049901	FALSE	2019-03-18 22:06:29	145.767	-5.155	TRUE	B	36514	363338.7744	9430070.061	55S
9454049902	TRUE	2019-03-18 22:24:41	145.795	-5.157		2	36514	366443.0689	9429854.869	55S
9454049903	TRUE	2019-03-18 22:44:46	145.799	-5.152		2	36514	366885.4346	9430408.521	55S
9454049904	TRUE	2019-03-18 23:49:27	145.792	-5.155		3	36514	366110.0942	9430075.366	55S
9461569866	TRUE	2019-03-19 00:25:45	145.794	-5.159		2	36514	366332.6356	9429633.532	55S
9467453200	FALSE	2019-03-20 06:43:09	145.81	-5.136	TRUE	B	36514	368101.5153	9432179.807	55S
9467453201	TRUE	2019-03-20 07:01:31	145.795	-5.156		2	36514	366442.8599	9429965.432	55S
9472470839	TRUE	2019-03-21 06:48:36	145.795	-5.155		3	36514	366442.6509	9430075.995	55S
9472470840	TRUE	2019-03-21 07:50:15	145.795	-5.157		3	36514	366443.0689	9429854.869	55S
9472470841	TRUE	2019-03-21 08:53:52	145.795	-5.156		3	36514	366442.8599	9429965.432	55S
9472470842	FALSE	2019-03-21 09:04:28	145.795	-5.156	TRUE	B	36514	366442.8599	9429965.432	55S
9472470843	FALSE	2019-03-21 10:07:58	145.796	-5.155	TRUE	B	36514	366553.5031	9430076.204	55S
9478763405	TRUE	2019-03-22 06:36:21	145.793	-5.156		3	36514	366221.1558	9429965.012	55S
9478763406	TRUE	2019-03-22 07:20:08	145.793	-5.156		3	36514	366221.1558	9429965.012	55S
9478763407	TRUE	2019-03-22 08:30:02	145.794	-5.157		3	36514	366332.2171	9429854.659	55S
9478763408	FALSE	2019-03-22 08:58:27	145.792	-5.16	TRUE	B	36514	366111.1421	9429522.549	55S
9484998160	TRUE	2019-03-23 06:28:51	145.795	-5.156		3	36514	366442.8599	9429965.432	55S
9484998161	FALSE	2019-03-23 06:47:55	145.796	-5.157	TRUE	B	36514	366553.9207	9429855.078	55S
9484998162	FALSE	2019-03-23 08:03:42	145.795	-5.154	TRUE	A	36514	366442.442	9430186.558	55S
9484998163	TRUE	2019-03-23 08:24:27	145.797	-5.156		3	36514	366664.5638	9429965.851	55S
9484998164	TRUE	2019-03-23 09:40:26	145.795	-5.156		3	36514	366442.8599	9429965.432	55S
9484998165	TRUE	2019-03-23 10:20:39	145.795	-5.156		3	36514	366442.8599	9429965.432	55S
9484998166	TRUE	2019-03-23 11:03:25	145.795	-5.156		3	36514	366442.8599	9429965.432	55S
9484998167	TRUE	2019-03-23 11:43:29	145.796	-5.156		3	36514	366553.7119	9429965.641	55S
9484998168	FALSE	2019-03-23 12:15:14	145.797	-5.155	TRUE	B	36514	366664.3552	9430076.414	55S
9502464646	TRUE	2019-03-25 06:04:10	145.79	-5.154		3	36514	365888.1798	9430185.509	55S
9502464647	TRUE	2019-03-25 07:25:20	145.796	-5.157		3	36514	366553.9207	9429855.078	55S
9502464648	FALSE	2019-03-25 07:44:00	145.796	-5.156	TRUE	A	36514	366553.7119	9429965.641	55S
9502464649	TRUE	2019-03-25 08:54:21	145.794	-5.157		3	36514	366332.2171	9429854.659	55S
9502464650	TRUE	2019-03-25 11:02:42	145.796	-5.157		3	36514	366553.9207	9429855.078	55S
9502464651	TRUE	2019-03-25 12:03:26	145.794	-5.156		3	36514	366332.0079	9429965.222	55S
9502464652	FALSE	2019-03-25 12:40:48	145.794	-5.155	TRUE	B	36514	366331.7987	9430075.785	55S
9502464653	TRUE	2019-03-25 18:49:34	145.8	-5.158		3	36514	366997.5357	9429745.351	55S
9516665363	FALSE	2019-03-27 05:35:59			TRUE	Z	36514
9516665364	TRUE	2019-03-27 07:21:38	145.795	-5.157		3	36514	366443.0689	9429854.869	55S
9516665366	TRUE	2019-03-27 07:58:36	145.792	-5.156		1	36514	366110.3037	9429964.802	55S
9516665365	FALSE	2019-03-27 08:00:52	145.79	-5.156	TRUE	B	36514	365888.5994	9429964.382	55S
9516665367	FALSE	2019-03-27 18:26:53	145.796	-5.158	TRUE	A	36514	366554.1296	9429744.515	55S
9516665368	TRUE	2019-03-27 20:36:31	145.797	-5.157		3	36514	366664.7725	9429855.287	55S
9516665369	FALSE	2019-03-27 20:40:15	145.794	-5.158	TRUE	B	36514	366332.4263	9429744.096	55S
9516665371	FALSE	2019-03-27 22:19:35	145.797	-5.155	TRUE	A	36514	366664.3552	9430076.414	55S
9516665370	FALSE	2019-03-27 22:23:47	145.792	-5.154	TRUE	B	36514	366109.8848	9430185.929	55S
9516665372	TRUE	2019-03-27 22:59:33	145.798	-5.156		3	36514	366775.4157	9429966.06	55S
9524188422	FALSE	2019-03-28 00:00:52	145.797	-5.15	TRUE	B	36514	366663.3126	9430629.229	55S
9524188423	FALSE	2019-03-28 00:39:36	145.808	-5.149	TRUE	B	36514	367882.4861	9430742.08	55S
9532131099	TRUE	2019-03-29 06:55:47	145.794	-5.155		3	36514	366331.7987	9430075.785	55S
9532131100	FALSE	2019-03-29 07:03:17	145.787	-5.159	TRUE	B	36514	365556.674	9429632.059	55S
9532131101	FALSE	2019-03-29 08:40:36	145.783	-5.157	TRUE	A	36514	365112.8442	9429852.341	55S
9532131102	TRUE	2019-03-29 08:51:08	145.794	-5.157		3	36514	366332.2171	9429854.659	55S
9532131103	FALSE	2019-03-29 21:13:21	145.752	-5.108	TRUE	B	36514	361665.8447	9435263.376	55S
9532131104	TRUE	2019-03-29 21:29:04	145.79	-5.155		2	36514	365888.3896	9430074.945	55S
9532131105	FALSE	2019-03-29 21:57:43	145.796	-5.157	TRUE	B	36514	366553.9207	9429855.078	55S
9532131106	FALSE	2019-03-29 23:15:23	145.789	-5.153	TRUE	0	36514	365777.1173	9430295.862	55S
9532131107	FALSE	2019-03-29 23:37:01	145.819	-5.159	TRUE	B	36514	369103.9108	9429638.724	55S
9532131108	TRUE	2019-03-29 23:59:05	145.794	-5.157		3	36514	366332.2171	9429854.659	55S
9552368628	TRUE	2019-03-31 06:36:32	145.794	-5.157		3	36514	366332.2171	9429854.659	55S
9571120501	TRUE	2019-04-01 06:23:30	145.789	-5.159		3	36514	365778.3775	9429632.481	55S
9571120502	FALSE	2019-04-01 07:10:19	145.792	-5.163	TRUE	B	36514	366111.7714	9429190.859	55S
9571120503	FALSE	2019-04-01 08:47:12	145.796	-5.158	TRUE	A	36514	366554.1296	9429744.515	55S
9571120504	TRUE	2019-04-01 09:17:22	145.79	-5.158		1	36514	365889.0193	9429743.255	55S
9571120505	FALSE	2019-04-01 09:38:32	145.791	-5.157	TRUE	B	36514	365999.6613	9429854.029	55S
9571120506	FALSE	2019-04-01 10:14:33	145.791	-5.15	TRUE	A	36514	365998.1942	9430627.972	55S
9571120507	TRUE	2019-04-01 10:17:42	145.795	-5.157		3	36514	366443.0689	9429854.869	55S
9589807541	TRUE	2019-04-03 06:00:52	145.794	-5.153		3	36514	366331.3805	9430296.912	55S
9589807542	TRUE	2019-04-03 07:40:49	145.796	-5.156		2	36514	366553.7119	9429965.641	55S
9589807543	TRUE	2019-04-03 07:45:29	145.793	-5.158		3	36514	366221.5746	9429743.886	55S
9589807544	TRUE	2019-04-03 08:28:22	145.795	-5.155		3	36514	366442.6509	9430075.995	55S
9589807545	TRUE	2019-04-03 09:55:58	145.796	-5.155		2	36514	366553.5031	9430076.204	55S
9589807546	FALSE	2019-04-03 10:04:45	145.791	-5.154	TRUE	B	36514	365999.0323	9430185.719	55S
9589807547	TRUE	2019-04-03 11:15:19	145.795	-5.157		3	36514	366443.0689	9429854.869	55S
9589807548	FALSE	2019-04-03 11:35:10	145.792	-5.156	TRUE	B	36514	366110.3037	9429964.802	55S
9589807549	FALSE	2019-04-03 11:47:47	145.794	-5.157	TRUE	B	36514	366332.2171	9429854.659	55S
9617955382	TRUE	2019-04-05 11:13:11	145.795	-5.157		3	36514	366443.0689	9429854.869	55S
9617955383	TRUE	2019-04-05 11:34:30	145.793	-5.157		2	36514	366221.3652	9429854.449	55S
9617955384	TRUE	2019-04-05 12:15:08	145.795	-5.156		3	36514	366442.8599	9429965.432	55S
9617955385	TRUE	2019-04-05 18:21:27	145.796	-5.157		3	36514	366553.9207	9429855.078	55S
9617955386	TRUE	2019-04-05 19:16:15	145.796	-5.156		3	36514	366553.7119	9429965.641	55S
9617955387	TRUE	2019-04-05 20:13:38	145.794	-5.156		2	36514	366332.0079	9429965.222	55S
9635603740	FALSE	2019-04-07 18:00:24			TRUE	Z	36514
9635603741	TRUE	2019-04-07 19:38:15	145.789	-5.157		2	36514	365777.9573	9429853.608	55S
9635603742	TRUE	2019-04-07 19:51:45	145.796	-5.157		3	36514	366553.9207	9429855.078	55S
9635603743	FALSE	2019-04-07 20:59:17	145.795	-5.154	TRUE	A	36514	366442.442	9430186.558	55S
9635603744	TRUE	2019-04-07 21:52:51	145.796	-5.157		2	36514	366553.9207	9429855.078	55S
9635603745	FALSE	2019-04-07 22:32:28	145.796	-5.157	TRUE	B	36514	366553.9207	9429855.078	55S
9635603746	FALSE	2019-04-07 23:31:39	145.799	-5.152	TRUE	B	36514	366885.4346	9430408.521	55S
9635603747	TRUE	2019-04-07 23:33:35	145.794	-5.156		3	36514	366332.0079	9429965.222	55S
9640706621	TRUE	2019-04-08 00:13:37	145.796	-5.156		3	36514	366553.7119	9429965.641	55S
9646897570	TRUE	2019-04-09 20:30:26	145.794	-5.157		3	36514	366332.2171	9429854.659	55S
9646897571	FALSE	2019-04-09 21:26:41	145.793	-5.153	TRUE	B	36514	366220.528	9430296.702	55S
9713167204	TRUE	2019-04-16 10:42:46	145.797	-5.156		3	36514	366664.5638	9429965.851	55S
9713167205	TRUE	2019-04-16 11:04:55	145.795	-5.157		3	36514	366443.0689	9429854.869	55S
9713167206	TRUE	2019-04-16 11:46:52	145.799	-5.156		3	36514	366886.2675	9429966.269	55S
9815234091	FALSE	2019-04-23 07:07:21	145.92	-5.127	TRUE	0	36514	380293.6379	9433196.459	55S
9815234092	TRUE	2019-04-23 07:21:36	145.789	-5.158		2	36514	365778.1674	9429743.044	55S
9815234093	TRUE	2019-04-23 08:22:43	145.794	-5.158		3	36514	366332.4263	9429744.096	55S
9815234094	FALSE	2019-04-23 09:00:14	145.78	-5.16	TRUE	B	36514	364780.9222	9429520.014	55S
9844187546	TRUE	2019-04-25 06:42:56	145.792	-5.157		3	36514	366110.5133	9429854.239	55S
9844187547	TRUE	2019-04-25 07:57:25	145.796	-5.157		3	36514	366553.9207	9429855.078	55S
9844187548	TRUE	2019-04-25 09:13:00	145.791	-5.157		1	36514	365999.6613	9429854.029	55S
9844187549	FALSE	2019-04-25 10:19:24	145.794	-5.152	TRUE	A	36514	366331.1715	9430407.475	55S
9844187550	FALSE	2019-04-25 10:38:19	145.795	-5.157	TRUE	A	36514	366443.0689	9429854.869	55S
9844187551	TRUE	2019-04-25 11:19:29	145.796	-5.156		3	36514	366553.7119	9429965.641	55S
9844187552	TRUE	2019-04-25 12:00:48	145.796	-5.156		3	36514	366553.7119	9429965.641	55S
9881993534	TRUE	2019-04-27 06:25:12	145.795	-5.157		3	36514	366443.0689	9429854.869	55S
9881993535	FALSE	2019-04-27 06:55:54	145.796	-5.158	TRUE	B	36514	366554.1296	9429744.515	55S
9881993536	TRUE	2019-04-27 08:36:38	145.796	-5.157		3	36514	366553.9207	9429855.078	55S
9881993537	FALSE	2019-04-27 10:03:35	145.796	-5.148	TRUE	B	36514	366552.0425	9430850.147	55S
9881993538	TRUE	2019-04-27 10:13:02	145.796	-5.156		3	36514	366553.7119	9429965.641	55S
9881993539	TRUE	2019-04-27 10:38:10	145.795	-5.156		3	36514	366442.8599	9429965.432	55S
9881993540	TRUE	2019-04-27 11:21:04	145.795	-5.157		3	36514	366443.0689	9429854.869	55S
9881993541	FALSE	2019-04-27 11:51:08	145.793	-5.158	TRUE	A	36514	366221.5746	9429743.886	55S
9881993542	FALSE	2019-04-27 11:55:48	145.793	-5.158	TRUE	B	36514	366221.5746	9429743.886	55S
9881993543	FALSE	2019-04-27 12:17:17	145.793	-5.158	TRUE	B	36514	366221.5746	9429743.886	55S
9881993544	FALSE	2019-04-27 17:27:10	145.788	-5.172	TRUE	B	36514	365670.2636	9428194.944	55S
9930625826	TRUE	2019-04-29 05:59:21	145.786	-5.154		3	36514	365444.7693	9430184.666	55S
9930625827	FALSE	2019-04-29 07:32:53	145.787	-5.142	TRUE	B	36514	365553.1012	9431511.639	55S
9930625828	TRUE	2019-04-29 07:34:14	145.792	-5.156		3	36514	366110.3037	9429964.802	55S
9930625829	TRUE	2019-04-29 07:39:39	145.798	-5.156		3	36514	366775.4157	9429966.06	55S
9930625830	TRUE	2019-04-29 18:43:08	145.796	-5.157		3	36514	366553.9207	9429855.078	55S
9930625831	TRUE	2019-04-29 20:05:46	145.798	-5.155		3	36514	366775.2072	9430076.623	55S
9930625832	TRUE	2019-04-29 20:11:50	145.795	-5.156		3	36514	366442.8599	9429965.432	55S
9930625833	TRUE	2019-04-29 21:50:00	145.791	-5.154		3	36514	365999.0323	9430185.719	55S
9952333646	TRUE	2019-04-30 05:47:36	145.799	-5.156		1	36514	366886.2675	9429966.269	55S
9952333647	TRUE	2019-04-30 07:01:26	145.793	-5.152		2	36514	366220.3188	9430407.266	55S
9952333648	TRUE	2019-04-30 07:27:12	145.795	-5.157		3	36514	366443.0689	9429854.869	55S
9973439846	TRUE	2019-05-01 05:36:33	145.814	-5.146		1	36514	368546.9854	9431075.006	55S
9973439847	TRUE	2019-05-01 06:32:23	145.795	-5.155		1	36514	366442.6509	9430075.995	55S
9973439848	TRUE	2019-05-01 07:15:59	145.799	-5.156		3	36514	366886.2675	9429966.269	55S
9973439849	TRUE	2019-05-01 18:20:19	145.794	-5.157		3	36514	366332.2171	9429854.659	55S
9973439850	FALSE	2019-05-01 19:07:54	145.793	-5.157	TRUE	B	36514	366221.3652	9429854.449	55S
9973439851	FALSE	2019-05-01 20:00:09	145.793	-5.161	TRUE	B	36514	366222.2031	9429412.196	55S
9973439852	TRUE	2019-05-01 20:45:24	145.794	-5.157		3	36514	366332.2171	9429854.659	55S
9973439853	TRUE	2019-05-01 20:59:59	145.799	-5.157		2	36514	366886.4758	9429855.705	55S
9973439854	FALSE	2019-05-01 21:59:36	145.801	-5.153	TRUE	B	36514	367107.3474	9430298.375	55S
9973439855	FALSE	2019-05-01 22:15:01	145.799	-5.154	TRUE	A	36514	366885.851	9430187.395	55S
9973439856	FALSE	2019-05-01 22:34:27	145.8	-5.153	TRUE	B	36514	366996.4951	9430298.166	55S
9973439857	FALSE	2019-05-01 23:09:33	145.798	-5.15	TRUE	B	36514	366774.1655	9430629.438	55S
9973439858	TRUE	2019-05-01 23:37:02	145.794	-5.156		3	36514	366332.0079	9429965.222	55S
9996094200	FALSE	2019-05-02 00:16:31	145.792	-5.155	TRUE	A	36514	366110.0942	9430075.366	55S
9996094201	TRUE	2019-05-02 07:02:50	145.796	-5.156		2	36514	366553.7119	9429965.641	55S
9996094202	TRUE	2019-05-02 07:39:57	145.794	-5.159		3	36514	366332.6356	9429633.532	55S
9996094203	FALSE	2019-05-02 07:56:26	145.794	-5.157	TRUE	B	36514	366332.2171	9429854.659	55S
10021810917	FALSE	2019-05-03 22:55:15	145.795	-5.157	TRUE	A	36514	366443.0689	9429854.869	55S
10021810918	FALSE	2019-05-03 23:29:48	145.795	-5.157	TRUE	B	36514	366443.0689	9429854.869	55S
10021810919	TRUE	2019-05-03 23:29:48	145.792	-5.154		2	36514	366109.8848	9430185.929	55S
10043798461	TRUE	2019-05-04 06:38:58	145.795	-5.156		3	36514	366442.8599	9429965.432	55S
10081683578	FALSE	2019-05-06 06:15:17			TRUE	Z	36514
10081683579	TRUE	2019-05-06 07:17:49	145.794	-5.159		2	36514	366332.6356	9429633.532	55S
10081683580	FALSE	2019-05-06 07:59:20	145.792	-5.154	TRUE	B	36514	366109.8848	9430185.929	55S
10081683581	FALSE	2019-05-06 08:53:54	145.785	-5.158	TRUE	A	36514	365334.7595	9429742.2	55S
10081683582	TRUE	2019-05-06 09:41:27	145.797	-5.156		3	36514	366664.5638	9429965.851	55S
10081683583	FALSE	2019-05-06 10:11:17	145.796	-5.156	TRUE	B	36514	366553.7119	9429965.641	55S
10081683584	TRUE	2019-05-06 10:55:05	145.798	-5.156		3	36514	366775.4157	9429966.06	55S
10081683585	FALSE	2019-05-06 11:36:06	145.795	-5.157	TRUE	A	36514	366443.0689	9429854.869	55S
10095904039	TRUE	2019-05-08 08:51:12	145.795	-5.157		3	36514	366443.0689	9429854.869	55S
10095904040	TRUE	2019-05-08 10:52:32	145.796	-5.157		2	36514	366553.9207	9429855.078	55S
10095904041	FALSE	2019-05-08 11:29:52	145.795	-5.152	TRUE	B	36514	366442.0242	9430407.685	55S
10095904042	FALSE	2019-05-08 11:51:29	145.796	-5.153	TRUE	A	36514	366553.0856	9430297.331	55S
10113425853	FALSE	2019-05-10 07:10:42	145.817	-5.151	TRUE	0	36514	368880.5685	9430522.811	55S
10113425854	FALSE	2019-05-10 07:55:56	145.819	-5.147	TRUE	B	36514	369101.4542	9430965.471	55S
10113425855	TRUE	2019-05-10 08:30:25	145.797	-5.157		2	36514	366664.7725	9429855.287	55S
10113425856	FALSE	2019-05-10 18:18:09	145.791	-5.158	TRUE	A	36514	365999.8711	9429743.465	55S
10113425857	TRUE	2019-05-10 19:24:11	145.795	-5.156		3	36514	366442.8599	9429965.432	55S
10113425858	FALSE	2019-05-10 19:56:05	145.794	-5.155	TRUE	B	36514	366331.7987	9430075.785	55S
10113425859	TRUE	2019-05-10 20:34:48	145.795	-5.157		3	36514	366443.0689	9429854.869	55S
10113425860	FALSE	2019-05-10 21:01:24	145.795	-5.157	TRUE	B	36514	366443.0689	9429854.869	55S
10113425862	TRUE	2019-05-10 22:08:02	145.795	-5.157		3	36514	366443.0689	9429854.869	55S
10113425861	FALSE	2019-05-10 22:11:24	145.795	-5.157	TRUE	B	36514	366443.0689	9429854.869	55S
10113425863	FALSE	2019-05-10 22:13:12	145.795	-5.157	TRUE	B	36514	366443.0689	9429854.869	55S
10122329617	TRUE	2019-05-11 06:59:11	145.797	-5.157		3	36514	366664.7725	9429855.287	55S
10122329618	TRUE	2019-05-11 08:01:02	145.795	-5.157		3	36514	366443.0689	9429854.869	55S
10130449874	TRUE	2019-05-12 06:46:53	145.794	-5.157		3	36514	366332.2171	9429854.659	55S
10130449875	TRUE	2019-05-12 07:28:25	145.787	-5.155		2	36514	365555.8323	9430074.313	55S
10130449876	FALSE	2019-05-12 19:32:57	145.79	-5.158	TRUE	A	36514	365889.0193	9429743.255	55S
10130449877	FALSE	2019-05-12 19:48:49	145.789	-5.158	TRUE	B	36514	365778.1674	9429743.044	55S
10130449878	TRUE	2019-05-12 20:01:53	145.796	-5.155		3	36514	366553.5031	9430076.204	55S
10130449879	TRUE	2019-05-12 21:25:23	145.793	-5.156		3	36514	366221.1558	9429965.012	55S
10130449880	TRUE	2019-05-12 21:44:31	145.795	-5.156		2	36514	366442.8599	9429965.432	55S
10130449881	FALSE	2019-05-12 22:10:38	145.795	-5.156	TRUE	B	36514	366442.8599	9429965.432	55S
10130449882	TRUE	2019-05-12 23:06:55	145.797	-5.156		3	36514	366664.5638	9429965.851	55S
10130449883	FALSE	2019-05-12 23:25:19	145.794	-5.155	TRUE	A	36514	366331.7987	9430075.785	55S
10130449884	FALSE	2019-05-12 23:48:40	145.793	-5.156	TRUE	A	36514	366221.1558	9429965.012	55S
10173831673	TRUE	2019-05-15 00:05:27	145.793	-5.156		1	36514	366221.1558	9429965.012	55S
10173831674	FALSE	2019-05-15 00:47:33	145.795	-5.152	TRUE	B	36514	366442.0242	9430407.685	55S
10173831675	TRUE	2019-05-15 06:13:46	145.797	-5.16		2	36514	366665.3987	9429523.598	55S
10173831676	TRUE	2019-05-15 07:35:01	145.794	-5.157		3	36514	366332.2171	9429854.659	55S
10173831677	FALSE	2019-05-15 07:56:40	145.794	-5.155	TRUE	B	36514	366331.7987	9430075.785	55S
10185863477	FALSE	2019-05-16 05:56:57	145.789	-5.163	TRUE	A	36514	365779.2185	9429190.227	55S
10185863478	TRUE	2019-05-16 07:04:17	145.792	-5.161		1	36514	366111.3518	9429411.986	55S
10185863479	TRUE	2019-05-16 07:41:44	145.796	-5.156		3	36514	366553.7119	9429965.641	55S
10185863480	TRUE	2019-05-16 08:44:53	145.795	-5.158		3	36514	366443.278	9429744.305	55S
10185863481	TRUE	2019-05-16 08:49:42	145.792	-5.157		3	36514	366110.5133	9429854.239	55S
10198512483	FALSE	2019-05-17 05:48:04	145.809	-5.215	TRUE	B	36514	368007.0409	9423445.145	55S
10198512484	FALSE	2019-05-17 06:31:27	145.778	-5.176	TRUE	B	36514	364562.6174	9427750.565	55S
10198512485	TRUE	2019-05-17 07:32:06	145.794	-5.156		3	36514	366332.0079	9429965.222	55S
10198512486	TRUE	2019-05-17 08:10:45	145.817	-5.162		1	36514	368882.8257	9429306.625	55S
10198512487	TRUE	2019-05-17 08:22:29	145.794	-5.157		3	36514	366332.2171	9429854.659	55S
10198512488	FALSE	2019-05-17 09:39:58	145.809	-5.141	TRUE	B	36514	367991.6898	9431626.788	55S
10198512489	FALSE	2019-05-17 10:01:34	145.833	-5.144	TRUE	B	36514	370652.7806	9431300.009	55S
10198512490	TRUE	2019-05-17 10:24:41	145.799	-5.154		2	36514	366885.851	9430187.395	55S
10198512491	TRUE	2019-05-17 11:07:07	145.797	-5.156		3	36514	366664.5638	9429965.851	55S
10198512492	TRUE	2019-05-17 11:23:04	145.794	-5.156		3	36514	366332.0079	9429965.222	55S
10198512493	TRUE	2019-05-17 12:03:53	145.794	-5.158		3	36514	366332.4263	9429744.096	55S
10211476519	FALSE	2019-05-18 05:37:05	145.795	-5.223	TRUE	B	36514	366456.9536	9422557.688	55S
10211476520	TRUE	2019-05-18 07:18:57	145.793	-5.157		3	36514	366221.3652	9429854.449	55S
10211476521	TRUE	2019-05-18 07:41:11	145.793	-5.157		3	36514	366221.3652	9429854.449	55S
10211476522	FALSE	2019-05-18 07:53:48	145.792	-5.154	TRUE	B	36514	366109.8848	9430185.929	55S
10226577606	FALSE	2019-05-19 05:27:20	145.776	-5.128	TRUE	B	36514	364330.7366	9433057.21	55S
10226577607	TRUE	2019-05-19 07:07:01	145.791	-5.156		2	36514	365999.4516	9429964.592	55S
10226577608	FALSE	2019-05-19 07:11:10	145.793	-5.157	TRUE	A	36514	366221.3652	9429854.449	55S
10226577609	TRUE	2019-05-19 08:49:28	145.797	-5.155		2	36514	366664.3552	9430076.414	55S
10226577610	TRUE	2019-05-19 09:10:38	145.795	-5.156		3	36514	366442.8599	9429965.432	55S
10226577611	FALSE	2019-05-19 10:22:14	145.797	-5.147	TRUE	A	36514	366662.6876	9430960.919	55S
10226577612	TRUE	2019-05-19 10:59:07	145.789	-5.157		2	36514	365777.9573	9429853.608	55S
10226577613	FALSE	2019-05-19 11:24:48			TRUE	Z	36514
10226577614	TRUE	2019-05-19 12:04:28	145.795	-5.156		3	36514	366442.8599	9429965.432	55S
10257499637	TRUE	2019-05-21 06:42:28	145.796	-5.156		3	36514	366553.7119	9429965.641	55S
10257499638	TRUE	2019-05-21 07:48:21	145.792	-5.156		3	36514	366110.3037	9429964.802	55S
10257499639	FALSE	2019-05-21 08:19:55	145.796	-5.155	TRUE	B	36514	366553.5031	9430076.204	55S
10257499640	FALSE	2019-05-21 17:46:27	145.856	-5.198	TRUE	B	36514	373213.1246	9425334.332	55S
10257499641	TRUE	2019-05-21 19:28:03	145.793	-5.156		3	36514	366221.1558	9429965.012	55S
10257499642	TRUE	2019-05-21 20:20:14	145.79	-5.157		2	36514	365888.8093	9429853.818	55S
10257499643	TRUE	2019-05-21 20:58:39	145.794	-5.156		3	36514	366332.0079	9429965.222	55S
10257499644	FALSE	2019-05-21 21:40:25	145.792	-5.154	TRUE	B	36514	366109.8848	9430185.929	55S
10257499645	FALSE	2019-05-21 21:41:21	145.798	-5.155	TRUE	B	36514	366775.2072	9430076.623	55S
10257499646	FALSE	2019-05-21 22:21:26	145.797	-5.153	TRUE	B	36514	366663.938	9430297.54	55S
10296623470	TRUE	2019-05-23 06:23:11	145.788	-5.158		3	36514	365667.3155	9429742.834	55S
10296623471	FALSE	2019-05-23 06:45:56	145.788	-5.159	TRUE	B	36514	365667.5258	9429632.27	55S
10296623472	FALSE	2019-05-23 08:04:30	145.794	-5.143	TRUE	B	36514	366329.2921	9431402.544	55S
10296623473	TRUE	2019-05-23 08:24:02	145.797	-5.157		3	36514	366664.7725	9429855.287	55S
10296623474	FALSE	2019-05-23 19:02:31	145.798	-5.157	TRUE	0	36514	366775.6242	9429855.497	55S
10296623475	FALSE	2019-05-23 19:19:46	145.797	-5.156	TRUE	A	36514	366664.5638	9429965.851	55S
10296623476	FALSE	2019-05-23 20:11:04	145.793	-5.155	TRUE	A	36514	366220.9465	9430075.576	55S
10296623477	FALSE	2019-05-23 20:57:42	145.798	-5.152	TRUE	B	36514	366774.5821	9430408.312	55S
10296623478	FALSE	2019-05-23 21:17:17	145.798	-5.152	TRUE	B	36514	366774.5821	9430408.312	55S
10296623479	FALSE	2019-05-23 21:47:37	145.811	-5.158	TRUE	A	36514	368216.8991	9429747.637	55S
10296623480	TRUE	2019-05-23 22:39:17	145.795	-5.157		3	36514	366443.0689	9429854.869	55S
10296623481	TRUE	2019-05-23 22:58:38	145.793	-5.156		3	36514	366221.1558	9429965.012	55S
10296623482	TRUE	2019-05-23 23:20:23	145.795	-5.156		3	36514	366442.8599	9429965.432	55S
10296623483	FALSE	2019-05-23 23:55:47	145.794	-5.158	TRUE	A	36514	366332.4263	9429744.096	55S
10329310145	TRUE	2019-05-25 22:30:28	145.794	-5.155		2	36514	366331.7987	9430075.785	55S
10329310146	FALSE	2019-05-25 22:39:21	145.792	-5.156	TRUE	B	36514	366110.3037	9429964.802	55S
10329310147	FALSE	2019-05-25 23:14:39	145.793	-5.152	TRUE	B	36514	366220.3188	9430407.266	55S
10329310148	TRUE	2019-05-25 23:38:05	145.794	-5.156		3	36514	366332.0079	9429965.222	55S
10348078368	FALSE	2019-05-26 00:20:00	145.794	-5.156	TRUE	B	36514	366332.0079	9429965.222	55S
10412306864	TRUE	2019-05-28 07:02:10	145.793	-5.157		3	36514	366221.3652	9429854.449	55S
10412306865	TRUE	2019-05-28 07:27:52	145.793	-5.155		3	36514	366220.9465	9430075.576	55S
10412306866	TRUE	2019-05-28 08:47:40	145.795	-5.156		3	36514	366442.8599	9429965.432	55S
10412306867	FALSE	2019-05-28 09:07:30	145.796	-5.156	TRUE	B	36514	366553.7119	9429965.641	55S
10412306868	FALSE	2019-05-28 09:55:15	145.8	-5.156	TRUE	B	36514	366997.1193	9429966.477	55S
10412306869	TRUE	2019-05-28 10:38:58	145.794	-5.157		2	36514	366332.2171	9429854.659	55S
10412306870	TRUE	2019-05-28 10:54:16	145.797	-5.156		2	36514	366664.5638	9429965.851	55S
10412306871	TRUE	2019-05-29 06:50:14	145.794	-5.156		3	36514	366332.0079	9429965.222	55S
10412306872	TRUE	2019-05-29 08:22:41	145.794	-5.155		3	36514	366331.7987	9430075.785	55S
10412306873	TRUE	2019-05-29 08:39:05	145.794	-5.157		3	36514	366332.2171	9429854.659	55S
10447778150	TRUE	2019-05-30 06:35:14	145.798	-5.155		2	36514	366775.2072	9430076.623	55S
10447778151	FALSE	2019-05-30 07:51:07	145.8	-5.146	TRUE	B	36514	366995.04	9431072.107	55S
10447778152	TRUE	2019-05-30 08:01:02	145.789	-5.155		2	36514	365777.5372	9430074.735	55S
10447778153	TRUE	2019-05-30 09:34:22	145.796	-5.156		3	36514	366553.7119	9429965.641	55S
10447778154	TRUE	2019-05-30 10:29:18	145.793	-5.157		3	36514	366221.3652	9429854.449	55S
10447778155	TRUE	2019-05-30 10:53:55	145.795	-5.156		3	36514	366442.8599	9429965.432	55S
10447778156	TRUE	2019-05-30 11:37:16	145.796	-5.156		3	36514	366553.7119	9429965.641	55S
10447778157	FALSE	2019-05-30 12:08:20	145.795	-5.157	TRUE	B	36514	366443.0689	9429854.869	55S
10488759363	TRUE	2019-06-01 06:18:59	145.788	-5.16		2	36514	365667.7362	9429521.707	55S
10488759364	TRUE	2019-06-01 07:05:03	145.789	-5.154		2	36514	365777.3272	9430185.298	55S
10488759365	FALSE	2019-06-01 07:58:44	145.797	-5.156	TRUE	B	36514	366664.5638	9429965.851	55S
10488759367	TRUE	2019-06-01 08:43:40	145.794	-5.156		3	36514	366332.0079	9429965.222	55S
10488759366	TRUE	2019-06-01 08:48:19	145.795	-5.156		3	36514	366442.8599	9429965.432	55S
10488759368	TRUE	2019-06-01 10:56:27	145.796	-5.155		3	36514	366553.5031	9430076.204	55S
10488759369	FALSE	2019-06-01 11:24:56	145.798	-5.156	TRUE	B	36514	366775.4157	9429966.06	55S
10488759370	TRUE	2019-06-01 11:53:23	145.794	-5.156		3	36514	366332.0079	9429965.222	55S
10488759371	TRUE	2019-06-01 12:36:06	145.795	-5.156		3	36514	366442.8599	9429965.432	55S
10488759372	TRUE	2019-06-01 19:02:27	145.797	-5.157		3	36514	366664.7725	9429855.287	55S
10534305519	FALSE	2019-06-03 05:52:26			TRUE	Z	36514
10534305520	TRUE	2019-06-03 07:33:58	145.796	-5.157		3	36514	366553.9207	9429855.078	55S
10534305521	FALSE	2019-06-03 07:42:33			TRUE	Z	36514
10534305522	FALSE	2019-06-03 07:56:59	145.796	-5.157	TRUE	B	36514	366553.9207	9429855.078	55S
10534305523	TRUE	2019-06-03 18:38:54	145.795	-5.156		3	36514	366442.8599	9429965.432	55S
10534305524	TRUE	2019-06-03 20:13:16	145.802	-5.155		2	36514	367218.6151	9430077.457	55S
10534305525	TRUE	2019-06-03 20:32:23	145.796	-5.156		3	36514	366553.7119	9429965.641	55S
10534305526	FALSE	2019-06-03 22:14:00	145.796	-5.158	TRUE	A	36514	366554.1296	9429744.515	55S
10534305527	TRUE	2019-06-03 22:29:45	145.797	-5.156		3	36514	366664.5638	9429965.851	55S
10534305528	TRUE	2019-06-03 22:53:00	145.799	-5.156		3	36514	366886.2675	9429966.269	55S
10590152777	FALSE	2019-06-05 05:30:08	145.816	-5.276	TRUE	B	36514	368795.6713	9416702.283	55S
10590152778	FALSE	2019-06-05 06:40:27	145.791	-5.175	TRUE	A	36514	366003.4431	9427863.887	55S
10590152779	TRUE	2019-06-05 07:09:56	145.802	-5.155		3	36514	367218.6151	9430077.457	55S
10590152780	TRUE	2019-06-05 08:21:11	145.797	-5.157		3	36514	366664.7725	9429855.287	55S
10590152781	FALSE	2019-06-05 19:11:11	145.796	-5.148	TRUE	A	36514	366552.0425	9430850.147	55S
10590152782	FALSE	2019-06-05 19:43:23	145.784	-5.153	TRUE	B	36514	365222.853	9430294.807	55S
10590152783	TRUE	2019-06-05 19:55:31	145.796	-5.157		2	36514	366553.9207	9429855.078	55S
10590152784	TRUE	2019-06-05 20:51:58	145.796	-5.155		3	36514	366553.5031	9430076.204	55S
10590152785	TRUE	2019-06-05 21:23:13	145.793	-5.155		3	36514	366220.9465	9430075.576	55S
10590152786	TRUE	2019-06-05 22:06:39	145.795	-5.156		3	36514	366442.8599	9429965.432	55S
10590152787	FALSE	2019-06-05 22:13:11	145.795	-5.156	TRUE	B	36514	366442.8599	9429965.432	55S
10590152788	TRUE	2019-06-05 23:10:17	145.802	-5.157		2	36514	367219.0306	9429856.331	55S
10590152789	FALSE	2019-06-05 23:45:26	145.806	-5.153	TRUE	B	36514	367661.6082	9430299.415	55S
10590152790	TRUE	2019-06-05 23:52:38	145.793	-5.157		2	36514	366221.3652	9429854.449	55S
10604129296	TRUE	2019-06-07 06:45:42	145.79	-5.156		2	36514	365888.5994	9429964.382	55S
10604129297	TRUE	2019-06-07 07:16:23	145.793	-5.158		2	36514	366221.5746	9429743.886	55S
10604129298	TRUE	2019-06-07 08:55:51	145.792	-5.157		2	36514	366110.5133	9429854.239	55S
10604129299	FALSE	2019-06-07 09:32:35	145.794	-5.156	TRUE	B	36514	366332.0079	9429965.222	55S
10604129300	TRUE	2019-06-07 23:22:57	145.794	-5.157		3	36514	366332.2171	9429854.659	55S
10604129301	FALSE	2019-06-07 23:45:58	145.796	-5.156	TRUE	B	36514	366553.7119	9429965.641	55S
10610089197	TRUE	2019-06-08 00:10:07	145.795	-5.154		3	36514	366442.442	9430186.558	55S
10610089198	FALSE	2019-06-08 00:50:56	145.798	-5.151	TRUE	B	36514	366774.3738	9430518.875	55S
10610089199	TRUE	2019-06-08 06:36:45	145.794	-5.158		3	36514	366332.4263	9429744.096	55S
10610089200	FALSE	2019-06-08 06:45:56	145.792	-5.159	TRUE	B	36514	366110.9325	9429633.112	55S
10610089201	FALSE	2019-06-08 08:15:09	145.791	-5.146	TRUE	B	36514	365997.3567	9431070.226	55S
10623740605	TRUE	2019-06-09 06:26:39	145.793	-5.159		3	36514	366221.784	9429633.322	55S
10623740606	TRUE	2019-06-09 07:55:38	145.796	-5.157		3	36514	366553.9207	9429855.078	55S
10623740607	FALSE	2019-06-09 08:04:39	145.798	-5.158	TRUE	B	36514	366775.8327	9429744.933	55S
10623740608	TRUE	2019-06-09 08:45:57	145.796	-5.157		3	36514	366553.9207	9429855.078	55S
10630509834	TRUE	2019-06-10 06:13:40	145.792	-5.153		3	36514	366109.6754	9430296.492	55S
10630509835	TRUE	2019-06-10 07:23:38	145.794	-5.157		3	36514	366332.2171	9429854.659	55S
10630509836	TRUE	2019-06-10 07:54:17	145.805	-5.155		3	36514	367551.1705	9430078.081	55S
10630509837	TRUE	2019-06-10 08:19:31	145.798	-5.155		1	36514	366775.2072	9430076.623	55S
10630509838	FALSE	2019-06-10 09:01:51	145.804	-5.153	TRUE	A	36514	367439.904	9430298.999	55S
10630509839	FALSE	2019-06-10 09:56:48	145.808	-5.153	TRUE	B	36514	367883.3123	9430299.829	55S
10630509840	TRUE	2019-06-10 10:02:12	145.797	-5.156		3	36514	366664.5638	9429965.851	55S
10630509841	TRUE	2019-06-10 10:28:59	145.793	-5.154		2	36514	366220.7372	9430186.139	55S
10630509842	TRUE	2019-06-10 11:10:21	145.795	-5.156		3	36514	366442.8599	9429965.432	55S
10630509843	FALSE	2019-06-10 11:41:13	145.798	-5.156	TRUE	A	36514	366775.4157	9429966.06	55S
10630509844	FALSE	2019-06-10 11:45:43	145.799	-5.156	TRUE	B	36514	366886.2675	9429966.269	55S
10630509845	FALSE	2019-06-10 12:07:19	145.799	-5.156	TRUE	B	36514	366886.2675	9429966.269	55S
10649732547	FALSE	2019-06-11 06:04:17	145.958	-5.173	TRUE	B	36514	384514.2999	9428117.804	55S
10649732548	FALSE	2019-06-11 06:52:37	145.795	-5.163	TRUE	A	36514	366444.3239	9429191.489	55S
10649732549	TRUE	2019-06-11 07:43:02	145.797	-5.157		3	36514	366664.7725	9429855.287	55S
10649732550	TRUE	2019-06-11 08:32:47	145.795	-5.156		3	36514	366442.8599	9429965.432	55S
10649732551	FALSE	2019-06-11 09:31:23	145.793	-5.154	TRUE	B	36514	366220.7372	9430186.139	55S
10657512292	FALSE	2019-06-12 05:50:18	145.835	-5.203	TRUE	B	36514	370886.4474	9424777.273	55S
10657512293	TRUE	2019-06-12 07:30:11	145.794	-5.156		3	36514	366332.0079	9429965.222	55S
10657512294	TRUE	2019-06-12 07:59:42	145.795	-5.157		3	36514	366443.0689	9429854.869	55S
10657512295	TRUE	2019-06-12 09:09:51	145.797	-5.156		3	36514	366664.5638	9429965.851	55S
10657512296	FALSE	2019-06-12 09:44:07	145.774	-5.144	TRUE	B	36514	364112.4104	9431287.762	55S
10657512297	FALSE	2019-06-12 10:28:15	145.796	-5.139	TRUE	A	36514	366550.1677	9431845.215	55S
10657512298	TRUE	2019-06-12 11:17:21	145.794	-5.157		3	36514	366332.2171	9429854.659	55S
10657512299	TRUE	2019-06-12 11:25:44	145.792	-5.157		1	36514	366110.5133	9429854.239	55S
10657512300	TRUE	2019-06-12 12:08:40	145.793	-5.157		3	36514	366221.3652	9429854.449	55S
10673873451	FALSE	2019-06-14 06:59:27	145.795	-5.159	TRUE	B	36514	366443.4871	9429633.742	55S
10673873452	TRUE	2019-06-14 07:06:07	145.797	-5.156		3	36514	366664.5638	9429965.851	55S
10673873453	TRUE	2019-06-14 08:22:24	145.794	-5.156		3	36514	366332.0079	9429965.222	55S
10673873454	TRUE	2019-06-14 08:38:10	145.795	-5.156		3	36514	366442.8599	9429965.432	55S
10673873455	FALSE	2019-06-14 11:58:27	145.79	-5.156	TRUE	B	36514	365888.5994	9429964.382	55S
10673873456	FALSE	2019-06-14 12:27:43	145.791	-5.156	TRUE	B	36514	365999.4516	9429964.592	55S
10673873457	TRUE	2019-06-14 18:10:16	145.796	-5.157		2	36514	366553.9207	9429855.078	55S
10673873458	TRUE	2019-06-14 19:32:37	145.796	-5.155		3	36514	366553.5031	9430076.204	55S
10673873459	TRUE	2019-06-14 19:51:03	145.794	-5.158		3	36514	366332.4263	9429744.096	55S
10673873460	FALSE	2019-06-14 20:53:05	145.795	-5.161	TRUE	A	36514	366443.9054	9429412.616	55S
10692929941	TRUE	2019-06-16 06:45:33	145.794	-5.157		3	36514	366332.2171	9429854.659	55S
10692929942	TRUE	2019-06-16 07:34:37	145.794	-5.157		3	36514	366332.2171	9429854.659	55S
10692929943	FALSE	2019-06-16 08:22:50	145.793	-5.155	TRUE	B	36514	366220.9465	9430075.576	55S
10692929944	FALSE	2019-06-16 09:05:12	145.793	-5.154	TRUE	B	36514	366220.7372	9430186.139	55S
10692929945	TRUE	2019-06-16 19:29:42	145.792	-5.157		3	36514	366110.5133	9429854.239	55S
10692929946	FALSE	2019-06-16 20:08:23	145.797	-5.156	TRUE	B	36514	366664.5638	9429965.851	55S
10692929947	TRUE	2019-06-16 20:08:23	145.798	-5.156		3	36514	366775.4157	9429966.06	55S
10692929948	FALSE	2019-06-16 21:45:20	145.797	-5.157	TRUE	B	36514	366664.7725	9429855.287	55S
10692929949	TRUE	2019-06-16 22:43:10	145.795	-5.156		3	36514	366442.8599	9429965.432	55S
10692929950	TRUE	2019-06-16 23:20:01	145.794	-5.156		3	36514	366332.0079	9429965.222	55S
10692929951	TRUE	2019-06-16 23:23:25	145.796	-5.156		3	36514	366553.7119	9429965.641	55S
10692929952	FALSE	2019-06-16 23:58:45	145.796	-5.152	TRUE	B	36514	366552.8769	9430407.894	55S
10721074883	TRUE	2019-06-18 06:22:24	145.796	-5.161		3	36514	366554.7565	9429412.825	55S
10721074884	FALSE	2019-06-18 08:01:35	145.797	-5.157	TRUE	A	36514	366664.7725	9429855.287	55S
10721074886	TRUE	2019-06-18 08:14:12	145.793	-5.156		3	36514	366221.1558	9429965.012	55S
10721074885	FALSE	2019-06-18 08:15:43	145.794	-5.157	TRUE	A	36514	366332.2171	9429854.659	55S
10721074887	TRUE	2019-06-18 20:48:42	145.794	-5.156		3	36514	366332.0079	9429965.222	55S
10721074888	FALSE	2019-06-18 20:56:28	145.795	-5.156	TRUE	A	36514	366442.8599	9429965.432	55S
10721074889	FALSE	2019-06-18 21:59:54	145.791	-5.146	TRUE	A	36514	365997.3567	9431070.226	55S
10721074890	TRUE	2019-06-18 22:42:51	145.792	-5.145		2	36514	366108.0015	9431180.999	55S
10721074891	TRUE	2019-06-18 22:51:16	145.797	-5.157		1	36514	366664.7725	9429855.287	55S
10721074892	TRUE	2019-06-18 23:43:48	145.791	-5.154		3	36514	365999.0323	9430185.719	55S
10739487991	TRUE	2019-06-19 00:23:12	145.794	-5.156		3	36514	366332.0079	9429965.222	55S
10791787364	FALSE	2019-06-20 05:57:25	145.845	-5.225	TRUE	B	36514	371999.324	9422346.957	55S
10791787365	TRUE	2019-06-20 07:09:39	145.792	-5.156		2	36514	366110.3037	9429964.802	55S
10791787366	TRUE	2019-06-20 07:37:38	145.793	-5.157		3	36514	366221.3652	9429854.449	55S
10791787367	TRUE	2019-06-20 08:50:13	145.796	-5.157		2	36514	366553.9207	9429855.078	55S
10791787368	TRUE	2019-06-20 09:06:53	145.796	-5.156		3	36514	366553.7119	9429965.641	55S
10851369427	FALSE	2019-06-21 05:44:14	145.802	-5.205	TRUE	B	36514	367229.0525	9424549.306	55S
10851369428	FALSE	2019-06-21 06:40:14	145.692	-5.166	TRUE	B	36514	355027.1561	9428837.25	55S
10851369429	TRUE	2019-06-21 07:25:49	145.797	-5.156		2	36514	366664.5638	9429965.851	55S
10851369430	TRUE	2019-06-21 08:19:12	145.798	-5.158		3	36514	366775.8327	9429744.933	55S
10851369431	TRUE	2019-06-21 08:44:39	145.794	-5.157		3	36514	366332.2171	9429854.659	55S
10925669271	FALSE	2019-06-22 23:47:59	145.786	-5.162	TRUE	A	36514	365446.4545	9429300.157	55S
10925669272	TRUE	2019-06-22 23:59:21	145.796	-5.155		3	36514	366553.5031	9430076.204	55S
11048321806	FALSE	2019-06-23 00:39:25	145.802	-5.148	TRUE	B	36514	367217.1618	9430851.398	55S
11048321807	TRUE	2019-06-23 07:01:25	145.798	-5.155		3	36514	366775.2072	9430076.623	55S
11048321808	TRUE	2019-06-23 07:16:08	145.794	-5.156		2	36514	366332.0079	9429965.222	55S
11048321809	TRUE	2019-06-23 08:57:08	145.792	-5.157		3	36514	366110.5133	9429854.239	55S
11048321810	TRUE	2019-06-23 09:32:28	145.794	-5.157		3	36514	366332.2171	9429854.659	55S
11048321811	TRUE	2019-06-23 10:50:59	145.796	-5.156		3	36514	366553.7119	9429965.641	55S
11048321812	TRUE	2019-06-23 10:56:53	145.795	-5.156		3	36514	366442.8599	9429965.432	55S
11048321813	TRUE	2019-06-23 11:39:19	145.795	-5.156		3	36514	366442.8599	9429965.432	55S
11048321814	FALSE	2019-06-23 12:12:26	145.796	-5.156	TRUE	B	36514	366553.7119	9429965.641	55S
11311027254	TRUE	2019-06-25 06:41:16	145.795	-5.155		3	36514	366442.6509	9430075.995	55S
11311027255	TRUE	2019-06-25 07:56:54	145.793	-5.156		3	36514	366221.1558	9429965.012	55S
11311027256	TRUE	2019-06-25 08:42:25	145.795	-5.157		3	36514	366443.0689	9429854.869	55S
11311027257	FALSE	2019-06-25 10:19:25	145.8	-5.155	TRUE	A	36514	366996.9112	9430077.04	55S
11311027258	TRUE	2019-06-25 10:29:37	145.795	-5.156		3	36514	366442.8599	9429965.432	55S
11311027259	TRUE	2019-06-25 11:00:22	145.793	-5.155		3	36514	366220.9465	9430075.576	55S
11311027260	FALSE	2019-06-25 11:28:12	145.796	-5.152	TRUE	B	36514	366552.8769	9430407.894	55S
11311027261	TRUE	2019-06-25 11:58:27	145.794	-5.156		3	36514	366332.0079	9429965.222	55S
11311027262	FALSE	2019-06-25 12:38:14	145.795	-5.156	TRUE	B	36514	366442.8599	9429965.432	55S
11311027263	FALSE	2019-06-25 17:43:21	145.79	-5.172	TRUE	B	36514	365891.9625	9428195.367	55S
11311027264	TRUE	2019-06-25 18:50:29	145.795	-5.161		1	36514	366443.9054	9429412.616	55S
11311027265	TRUE	2019-06-25 19:21:16	145.792	-5.155		3	36514	366110.0942	9430075.366	55S
11424290815	TRUE	2019-06-27 06:17:53	145.796	-5.159		2	36514	366554.3385	9429633.952	55S
11424290816	FALSE	2019-06-27 06:53:47	145.797	-5.159	TRUE	B	36514	366665.1899	9429634.161	55S
11424290817	FALSE	2019-06-27 07:48:23	145.797	-5.15	TRUE	B	36514	366663.3126	9430629.229	55S
11424290818	TRUE	2019-06-27 07:56:43	145.794	-5.158		2	36514	366332.4263	9429744.096	55S
11424290819	TRUE	2019-06-27 08:33:54	145.795	-5.157		3	36514	366443.0689	9429854.869	55S
11424290820	TRUE	2019-06-27 19:00:50	145.799	-5.158		3	36514	366886.6842	9429745.142	55S
11424290821	TRUE	2019-06-27 19:26:51	145.795	-5.156		3	36514	366442.8599	9429965.432	55S
11424290822	TRUE	2019-06-27 20:27:09	145.795	-5.157		3	36514	366443.0689	9429854.869	55S
11424290823	FALSE	2019-06-27 21:05:51	145.795	-5.156	TRUE	B	36514	366442.8599	9429965.432	55S
11424290824	FALSE	2019-06-27 21:10:59	145.795	-5.156	TRUE	B	36514	366442.8599	9429965.432	55S
11424290825	FALSE	2019-06-27 22:15:21	145.796	-5.157	TRUE	A	36514	366553.9207	9429855.078	55S
11424290826	TRUE	2019-06-27 22:46:07	145.801	-5.158		1	36514	367108.3871	9429745.56	55S
11424290827	FALSE	2019-06-27 22:57:19	145.796	-5.157	TRUE	A	36514	366553.9207	9429855.078	55S
11424290828	FALSE	2019-06-27 23:55:37	145.804	-5.154	TRUE	B	36514	367440.1114	9430188.436	55S
11451317125	FALSE	2019-06-29 19:41:36	145.807	-5.208	TRUE	B	36514	367783.8946	9424218.666	55S
11451317126	TRUE	2019-06-29 20:04:28	145.797	-5.156		3	36514	366664.5638	9429965.851	55S
11451317127	FALSE	2019-06-29 20:17:33	145.797	-5.156	TRUE	B	36514	366664.5638	9429965.851	55S
11451317128	TRUE	2019-06-29 21:21:00	145.793	-5.156		3	36514	366221.1558	9429965.012	55S
11451317129	FALSE	2019-06-29 22:16:04	145.793	-5.151	TRUE	B	36514	366220.1096	9430517.829	55S
11451317130	FALSE	2019-06-29 22:27:45	145.797	-5.156	TRUE	A	36514	366664.5638	9429965.851	55S
11451317131	TRUE	2019-06-29 23:13:48	145.813	-5.16		1	36514	368439.013	9429526.925	55S
11451317132	TRUE	2019-06-29 23:56:18	145.793	-5.156		3	36514	366221.1558	9429965.012	55S
11466037711	TRUE	2019-07-01 07:08:40	145.8	-5.155		3	36514	366996.9112	9430077.04	55S
11466037712	FALSE	2019-07-01 08:05:54	145.798	-5.157	TRUE	A	36514	366775.6242	9429855.497	55S
11475256070	FALSE	2019-07-02 00:17:24	145.798	-5.154	TRUE	B	36514	366774.9988	9430187.186	55S
11475256071	FALSE	2019-07-02 00:54:22	145.802	-5.153	TRUE	B	36514	367218.1997	9430298.583	55S
11475256072	TRUE	2019-07-02 06:55:53	145.792	-5.159		3	36514	366110.9325	9429633.112	55S
11475256073	TRUE	2019-07-02 07:35:46	145.794	-5.158		3	36514	366332.4263	9429744.096	55S
11475256074	FALSE	2019-07-02 09:04:57	145.794	-5.157	TRUE	A	36514	366332.2171	9429854.659	55S
11478551157	TRUE	2019-07-03 06:41:46	145.792	-5.157		3	36514	366110.5133	9429854.239	55S
11478551158	TRUE	2019-07-03 07:04:18	145.794	-5.153		3	36514	366331.3805	9430296.912	55S
11478551159	TRUE	2019-07-03 08:42:12	145.795	-5.156		3	36514	366442.8599	9429965.432	55S
11478551160	TRUE	2019-07-03 08:45:42	145.795	-5.156		3	36514	366442.8599	9429965.432	55S
11485422618	FALSE	2019-07-04 06:33:55	145.79	-5.133	TRUE	B	36514	365883.7832	9432507.34	55S
11485422619	TRUE	2019-07-04 06:36:59	145.794	-5.157		3	36514	366332.2171	9429854.659	55S
11485422621	TRUE	2019-07-04 08:14:00	145.792	-5.159		2	36514	366110.9325	9429633.112	55S
11485422622	TRUE	2019-07-04 08:14:54	145.795	-5.156		3	36514	366442.8599	9429965.432	55S
11485422620	FALSE	2019-07-04 08:15:48	145.795	-5.156	TRUE	B	36514	366442.8599	9429965.432	55S
11485422623	FALSE	2019-07-04 09:58:28	145.795	-5.158	TRUE	A	36514	366443.278	9429744.305	55S
11485422624	TRUE	2019-07-04 10:25:19	145.795	-5.157		3	36514	366443.0689	9429854.869	55S
11485422625	TRUE	2019-07-04 10:34:28	145.796	-5.156		3	36514	366553.7119	9429965.641	55S
11485422626	TRUE	2019-07-04 11:14:04	145.796	-5.155		3	36514	366553.5031	9430076.204	55S
11485422627	FALSE	2019-07-04 11:44:40	145.796	-5.155	TRUE	B	36514	366553.5031	9430076.204	55S
11485422628	FALSE	2019-07-04 12:12:16	145.804	-5.148	TRUE	A	36514	367438.8679	9430851.813	55S
11496130193	TRUE	2019-07-06 06:13:35	145.813	-5.145		1	36514	368435.927	9431185.363	55S
11496130194	TRUE	2019-07-06 07:15:25	145.795	-5.155		1	36514	366442.6509	9430075.995	55S
11496130195	TRUE	2019-07-06 07:52:58	145.797	-5.157		3	36514	366664.7725	9429855.287	55S
11496130196	TRUE	2019-07-06 08:51:38	145.795	-5.155		3	36514	366442.6509	9430075.995	55S
11496130197	TRUE	2019-07-06 09:05:34	145.795	-5.157		3	36514	366443.0689	9429854.869	55S
11496130198	FALSE	2019-07-06 09:50:56	145.794	-5.152	TRUE	A	36514	366331.1715	9430407.475	55S
11496130199	TRUE	2019-07-06 09:55:26	145.794	-5.156		3	36514	366332.0079	9429965.222	55S
11496130200	FALSE	2019-07-06 10:28:26	145.791	-5.162	TRUE	A	36514	366000.7105	9429301.212	55S
11496130201	TRUE	2019-07-06 11:29:56	145.793	-5.157		3	36514	366221.3652	9429854.449	55S
11496130202	TRUE	2019-07-06 11:41:24	145.792	-5.158		3	36514	366110.7229	9429743.676	55S
11496130203	TRUE	2019-07-06 12:12:13	145.794	-5.156		3	36514	366332.0079	9429965.222	55S
11500712930	TRUE	2019-07-07 06:02:00	145.805	-5.172		1	36514	367554.6991	9428198.513	55S
11500712931	FALSE	2019-07-07 06:41:47	145.79	-5.183	TRUE	A	36514	365894.2806	9426979.168	55S
11500712932	TRUE	2019-07-07 07:40:56	145.798	-5.156		3	36514	366775.4157	9429966.06	55S
11500712933	TRUE	2019-07-07 08:20:43	145.793	-5.157		3	36514	366221.3652	9429854.449	55S
11500712934	TRUE	2019-07-07 08:43:37	145.795	-5.157		3	36514	366443.0689	9429854.869	55S
11508706578	FALSE	2019-07-08 05:48:55	145.793	-5.157	TRUE	0	36514	366221.3652	9429854.449	55S
11508706579	TRUE	2019-07-08 07:29:02	145.795	-5.157		3	36514	366443.0689	9429854.869	55S
11508706580	TRUE	2019-07-08 07:48:06	145.796	-5.157		3	36514	366553.9207	9429855.078	55S
11508706581	TRUE	2019-07-08 18:33:18	145.795	-5.155		3	36514	366442.6509	9430075.995	55S
11508706582	FALSE	2019-07-08 20:11:01	145.793	-5.143	TRUE	B	36514	366218.4377	9431402.335	55S
11508706583	TRUE	2019-07-08 20:25:55	145.795	-5.157		3	36514	366443.0689	9429854.869	55S
11508706584	TRUE	2019-07-08 20:52:23	145.795	-5.157		3	36514	366443.0689	9429854.869	55S
11508706585	TRUE	2019-07-08 21:50:44	145.797	-5.156		1	36514	366664.5638	9429965.851	55S
11524441865	FALSE	2019-07-10 06:48:19	145.805	-5.134	TRUE	A	36514	367546.8277	9432399.9	55S
11524441866	TRUE	2019-07-10 07:04:26	145.798	-5.156		3	36514	366775.4157	9429966.06	55S
11524441867	TRUE	2019-07-10 08:27:20	145.795	-5.157		3	36514	366443.0689	9429854.869	55S
11524441868	TRUE	2019-07-10 09:03:55	145.794	-5.157		3	36514	366332.2171	9429854.659	55S
11524441869	TRUE	2019-07-10 18:09:13	145.794	-5.157		3	36514	366332.2171	9429854.659	55S
11524441870	TRUE	2019-07-10 19:21:43	145.795	-5.157		3	36514	366443.0689	9429854.869	55S
11524441871	FALSE	2019-07-10 19:50:21	145.797	-5.157	TRUE	A	36514	366664.7725	9429855.287	55S
11524441872	TRUE	2019-07-10 20:04:49	145.795	-5.158		2	36514	366443.278	9429744.305	55S
11524441873	FALSE	2019-07-10 21:00:47	145.795	-5.151	TRUE	A	36514	366441.8154	9430518.248	55S
11524441874	TRUE	2019-07-10 21:44:11	145.793	-5.157		3	36514	366221.3652	9429854.449	55S
11524441875	TRUE	2019-07-10 21:58:39	145.796	-5.156		1	36514	366553.7119	9429965.641	55S
11524441876	TRUE	2019-07-10 22:49:34	145.798	-5.156		3	36514	366775.4157	9429966.06	55S
11524441877	TRUE	2019-07-10 23:26:10	145.796	-5.155		3	36514	366553.5031	9430076.204	55S
11524441878	TRUE	2019-07-10 23:37:43	145.793	-5.156		3	36514	366221.1558	9429965.012	55S
11534011157	FALSE	2019-07-11 00:02:29	145.79	-5.158	TRUE	A	36514	365889.0193	9429743.255	55S
11540787019	TRUE	2019-07-12 06:43:50	145.794	-5.156		3	36514	366332.0079	9429965.222	55S
11540787020	TRUE	2019-07-12 07:23:57	145.796	-5.156		3	36514	366553.7119	9429965.641	55S
11540787021	FALSE	2019-07-12 08:16:49	145.797	-5.156	TRUE	A	36514	366664.5638	9429965.851	55S
11540787022	FALSE	2019-07-12 08:21:38	145.797	-5.156	TRUE	B	36514	366664.5638	9429965.851	55S
11540787023	TRUE	2019-07-12 09:03:32	145.792	-5.16		1	36514	366111.1421	9429522.549	55S
11540787024	FALSE	2019-07-12 21:35:21	145.809	-5.205	TRUE	B	36514	368004.9537	9424550.774	55S
11540787025	TRUE	2019-07-12 22:08:11	145.805	-5.15		1	36514	367550.1349	9430630.895	55S
11540787026	FALSE	2019-07-12 22:48:51	145.801	-5.151	TRUE	A	36514	367106.9318	9430519.501	55S
11540787027	FALSE	2019-07-12 23:16:11	145.794	-5.156	TRUE	A	36514	366332.0079	9429965.222	55S
11540787028	FALSE	2019-07-12 23:18:35	145.794	-5.156	TRUE	B	36514	366332.0079	9429965.222	55S
11540787029	FALSE	2019-07-12 23:45:55	145.796	-5.155	TRUE	A	36514	366553.5031	9430076.204	55S
11549843222	TRUE	2019-07-13 00:26:39	145.795	-5.157		2	36514	366443.0689	9429854.869	55S
11549843223	TRUE	2019-07-13 06:32:43	145.798	-5.157		3	36514	366775.6242	9429855.497	55S
11560043547	TRUE	2019-07-14 06:20:27	145.795	-5.158		3	36514	366443.278	9429744.305	55S
11560043549	TRUE	2019-07-14 07:57:32	145.796	-5.157		3	36514	366553.9207	9429855.078	55S
11560043548	FALSE	2019-07-14 07:58:27	145.797	-5.158	TRUE	A	36514	366664.9812	9429744.724	55S
11560043550	TRUE	2019-07-14 09:04:15	145.795	-5.156		3	36514	366442.8599	9429965.432	55S
11571031524	FALSE	2019-07-15 06:07:51	145.794	-5.165	TRUE	A	36514	366333.8921	9428970.153	55S
11571031525	TRUE	2019-07-15 07:30:20	145.794	-5.156		3	36514	366332.0079	9429965.222	55S
11571031526	TRUE	2019-07-15 07:48:29	145.795	-5.156		3	36514	366442.8599	9429965.432	55S
11571031527	TRUE	2019-07-15 08:42:36	145.795	-5.156		3	36514	366442.8599	9429965.432	55S
11571031528	FALSE	2019-07-15 09:55:12	145.794	-5.153	TRUE	B	36514	366331.3805	9430296.912	55S
11571031529	FALSE	2019-07-15 10:04:05	145.789	-5.145	TRUE	A	36514	365775.4392	9431180.369	55S
11571031530	TRUE	2019-07-15 10:44:13	145.8	-5.147		1	36514	366995.2478	9430961.544	55S
11571031531	FALSE	2019-07-15 11:15:01	145.803	-5.147	TRUE	B	36514	367327.8076	9430962.169	55S
11579733282	TRUE	2019-07-16 07:01:38	145.79	-5.152		1	36514	365887.7603	9430406.636	55S
11579733283	TRUE	2019-07-16 07:36:35	145.797	-5.156		3	36514	366664.5638	9429965.851	55S
11579733284	TRUE	2019-07-16 08:12:38	145.796	-5.155		1	36514	366553.5031	9430076.204	55S
11579733285	TRUE	2019-07-16 08:40:33	145.794	-5.157		3	36514	366332.2171	9429854.659	55S
11596623066	TRUE	2019-07-17 07:24:56	145.8	-5.155		2	36514	366996.9112	9430077.04	55S
11596623067	FALSE	2019-07-17 07:46:45	145.799	-5.156	TRUE	B	36514	366886.2675	9429966.269	55S
11596623068	TRUE	2019-07-17 08:07:01	145.801	-5.158		1	36514	367108.3871	9429745.56	55S
11596623069	TRUE	2019-07-17 09:29:14	145.793	-5.157		3	36514	366221.3652	9429854.449	55S
11596623070	TRUE	2019-07-17 11:00:44	145.795	-5.157		3	36514	366443.0689	9429854.869	55S
11596623071	TRUE	2019-07-17 11:12:10	145.791	-5.157		3	36514	365999.6613	9429854.029	55S
11596623072	TRUE	2019-07-17 11:44:35	145.795	-5.157		3	36514	366443.0689	9429854.869	55S
11596623073	FALSE	2019-07-17 12:15:22	145.798	-5.156	TRUE	B	36514	366775.4157	9429966.06	55S
11618246052	TRUE	2019-07-19 06:59:33	145.793	-5.155		3	36514	366220.9465	9430075.576	55S
11618246053	TRUE	2019-07-19 07:08:07	145.791	-5.155		2	36514	365999.2419	9430075.156	55S
11618246054	TRUE	2019-07-19 08:39:48	145.795	-5.157		3	36514	366443.0689	9429854.869	55S
11618246055	TRUE	2019-07-19 08:47:16	145.795	-5.155		3	36514	366442.6509	9430075.995	55S
11618246056	FALSE	2019-07-19 11:06:50	145.789	-5.149	TRUE	B	36514	365776.2779	9430738.116	55S
11618246057	FALSE	2019-07-19 11:34:45	145.796	-5.151	TRUE	B	36514	366552.6682	9430518.457	55S
11618246058	FALSE	2019-07-19 12:00:42	145.796	-5.154	TRUE	A	36514	366553.2943	9430186.768	55S
11618246059	TRUE	2019-07-19 12:42:42	145.795	-5.156		2	36514	366442.8599	9429965.432	55S
11618246060	TRUE	2019-07-19 18:04:45	145.795	-5.158		2	36514	366443.278	9429744.305	55S
11618246061	FALSE	2019-07-19 19:36:40	145.797	-5.164	TRUE	B	36514	366666.2343	9429081.345	55S
11618246062	TRUE	2019-07-19 19:42:16	145.794	-5.157		3	36514	366332.2171	9429854.659	55S
11618246063	FALSE	2019-07-19 19:46:27	145.803	-5.156	TRUE	A	36514	367329.6745	9429967.103	55S
11638673913	TRUE	2019-07-21 06:40:10	145.792	-5.156		3	36514	366110.3037	9429964.802	55S
11638673915	TRUE	2019-07-21 07:43:18	145.795	-5.156		3	36514	366442.8599	9429965.432	55S
11638673914	FALSE	2019-07-21 07:47:16	145.796	-5.158	TRUE	B	36514	366554.1296	9429744.515	55S
11638673916	FALSE	2019-07-21 17:42:09	145.812	-5.17	TRUE	A	36514	368330.2265	9428421.093	55S
11638673917	FALSE	2019-07-21 18:37:31	145.798	-5.159	TRUE	A	36514	366776.0413	9429634.37	55S
11638673918	TRUE	2019-07-21 19:18:00	145.794	-5.156		3	36514	366332.0079	9429965.222	55S
11638673919	TRUE	2019-07-21 20:18:36	145.783	-5.159		1	36514	365113.2665	9429631.214	55S
11638673920	TRUE	2019-07-21 20:28:12	145.795	-5.157		3	36514	366443.0689	9429854.869	55S
11638673921	TRUE	2019-07-21 21:29:20	145.801	-5.157		1	36514	367108.1791	9429856.123	55S
11638673922	FALSE	2019-07-21 22:07:34	145.782	-5.145	TRUE	B	36514	364999.4593	9431178.894	55S
11638673923	TRUE	2019-07-21 22:18:22	145.794	-5.154		2	36514	366331.5896	9430186.349	55S
11638673924	TRUE	2019-07-21 22:59:19	145.794	-5.156		3	36514	366332.0079	9429965.222	55S
11638673925	TRUE	2019-07-21 23:08:19	145.795	-5.157		3	36514	366443.0689	9429854.869	55S
11638673926	FALSE	2019-07-21 23:33:58	145.8	-5.157	TRUE	A	36514	366997.3275	9429855.914	55S
11661630519	TRUE	2019-07-23 06:15:51	145.798	-5.167		1	36514	366777.7114	9428749.865	55S
11661630520	FALSE	2019-07-23 06:42:11	145.796	-5.167	TRUE	B	36514	366556.0114	9428749.446	55S
11661630521	TRUE	2019-07-23 07:57:02	145.794	-5.157		3	36514	366332.2171	9429854.659	55S
11661630522	TRUE	2019-07-23 08:21:06	145.795	-5.157		3	36514	366443.0689	9429854.869	55S
11661630523	TRUE	2019-07-23 08:41:49	145.795	-5.156		3	36514	366442.8599	9429965.432	55S
11661630524	TRUE	2019-07-23 19:15:09	145.794	-5.15		1	36514	366330.7536	9430628.602	55S
11661630525	FALSE	2019-07-23 19:38:18	145.794	-5.152	TRUE	0	36514	366331.1715	9430407.475	55S
11661630526	FALSE	2019-07-23 20:53:50	145.785	-5.151	TRUE	B	36514	365333.2848	9430516.146	55S
11661630527	TRUE	2019-07-23 21:16:41	145.793	-5.156		3	36514	366221.1558	9429965.012	55S
11661630528	FALSE	2019-07-23 21:41:25	145.791	-5.156	TRUE	B	36514	365999.4516	9429964.592	55S
11661630529	FALSE	2019-07-23 22:20:17	145.798	-5.156	TRUE	A	36514	366775.4157	9429966.06	55S
11661630530	TRUE	2019-07-23 22:43:00	145.797	-5.156		2	36514	366664.5638	9429965.851	55S
11661630531	TRUE	2019-07-23 23:17:55	145.782	-5.152		1	36514	365000.9359	9430404.948	55S
11651359943	TRUE	2019-07-24 00:00:13	145.796	-5.156		3	36514	366553.7119	9429965.641	55S
11696091731	FALSE	2019-07-25 05:51:00	145.786	-5.14	TRUE	A	36514	365441.8266	9431732.556	55S
11696091732	TRUE	2019-07-25 07:17:52	145.795	-5.156		3	36514	366442.8599	9429965.432	55S
11696091733	TRUE	2019-07-25 07:28:19	145.797	-5.156		3	36514	366664.5638	9429965.851	55S
11696091734	FALSE	2019-07-25 07:48:08	145.797	-5.156	TRUE	B	36514	366664.5638	9429965.851	55S
11696091735	FALSE	2019-07-25 23:53:14	145.792	-5.157	TRUE	A	36514	366110.5133	9429854.239	55S
11710146970	FALSE	2019-07-26 00:17:34	145.788	-5.153	TRUE	B	36514	365666.2645	9430295.651	55S
11710146971	FALSE	2019-07-26 05:40:07	145.801	-5.207	TRUE	B	36514	367118.6293	9424327.969	55S
11710146972	TRUE	2019-07-26 06:50:19	145.792	-5.159		1	36514	366110.9325	9429633.112	55S
11710146973	TRUE	2019-07-26 07:20:48	145.777	-5.161		1	36514	364448.5787	9429408.812	55S
11710146974	FALSE	2019-07-26 08:27:03	145.764	-5.158	TRUE	B	36514	363006.8575	9429737.723	55S
11720980330	TRUE	2019-07-27 07:03:49	145.796	-5.156		3	36514	366553.7119	9429965.641	55S
11720980331	TRUE	2019-07-27 07:56:48	145.796	-5.156		3	36514	366553.7119	9429965.641	55S
11735055925	TRUE	2019-07-28 06:55:17	145.795	-5.156		3	36514	366442.8599	9429965.432	55S
11735055926	TRUE	2019-07-28 07:27:16	145.796	-5.158		3	36514	366554.1296	9429744.515	55S
11735055927	FALSE	2019-07-28 08:11:07	145.792	-5.159	TRUE	A	36514	366110.9325	9429633.112	55S
11735055928	TRUE	2019-07-28 09:04:56	145.793	-5.157		2	36514	366221.3652	9429854.449	55S
11735055929	FALSE	2019-07-28 09:54:28	145.794	-5.156	TRUE	A	36514	366332.0079	9429965.222	55S
11735055930	TRUE	2019-07-28 10:37:12	145.796	-5.156		3	36514	366553.7119	9429965.641	55S
11735055931	TRUE	2019-07-28 10:42:14	145.795	-5.157		3	36514	366443.0689	9429854.869	55S
11735055932	TRUE	2019-07-28 11:18:13	145.796	-5.156		3	36514	366553.7119	9429965.641	55S
11735055933	FALSE	2019-07-28 11:48:48	145.803	-5.154	TRUE	A	36514	367329.2594	9430188.228	55S
11735055934	FALSE	2019-07-28 12:16:41	145.803	-5.155	TRUE	B	36514	367329.4669	9430077.665	55S
11735055935	FALSE	2019-07-28 12:54:55	145.805	-5.153	TRUE	B	36514	367550.7562	9430299.207	55S
11769861057	TRUE	2019-07-30 06:34:52	145.797	-5.16		3	36514	366665.3987	9429523.598	55S
11769861058	TRUE	2019-07-30 08:01:59	145.797	-5.157		3	36514	366664.7725	9429855.287	55S
11769861059	FALSE	2019-07-30 08:14:18	145.797	-5.157	TRUE	B	36514	366664.7725	9429855.287	55S
11769861060	TRUE	2019-07-30 09:01:49	145.796	-5.156		3	36514	366553.7119	9429965.641	55S
11769861061	FALSE	2019-07-30 09:53:49	145.796	-5.16	TRUE	A	36514	366554.5475	9429523.388	55S
11769861062	TRUE	2019-07-30 10:22:32	145.795	-5.156		3	36514	366442.8599	9429965.432	55S
11769861063	FALSE	2019-07-30 10:32:06	145.795	-5.156	TRUE	B	36514	366442.8599	9429965.432	55S
11769861064	TRUE	2019-07-30 11:33:43	145.793	-5.157		3	36514	366221.3652	9429854.449	55S
11769861065	TRUE	2019-07-30 12:15:45	145.794	-5.156		3	36514	366332.0079	9429965.222	55S
11769861066	FALSE	2019-07-30 17:37:42	145.797	-5.165	TRUE	B	36514	366666.4433	9428970.782	55S
11787931457	TRUE	2019-07-31 06:23:23	145.799	-5.168		3	36514	366888.7701	9428639.511	55S
11787931458	TRUE	2019-07-31 07:31:02	145.793	-5.156		3	36514	366221.1558	9429965.012	55S
11787931459	FALSE	2019-07-31 08:03:12	145.795	-5.158	TRUE	A	36514	366443.278	9429744.305	55S
11787931460	TRUE	2019-07-31 08:41:02	145.794	-5.155		3	36514	366331.7987	9430075.785	55S
11840501997	TRUE	2019-08-01 18:54:29	145.797	-5.156		3	36514	366664.5638	9429965.851	55S
11840501998	TRUE	2019-08-01 19:37:33	145.795	-5.156		3	36514	366442.8599	9429965.432	55S
11840501999	TRUE	2019-08-01 20:48:59	145.795	-5.156		3	36514	366442.8599	9429965.432	55S
11840502000	FALSE	2019-08-01 22:35:16	145.797	-5.146	TRUE	B	36514	366662.4793	9431071.482	55S
11840502001	TRUE	2019-08-01 22:41:59	145.798	-5.156		3	36514	366775.4157	9429966.06	55S
11840502002	FALSE	2019-08-02 05:54:19	145.794	-5.165	TRUE	A	36514	366333.8921	9428970.153	55S
11840502003	FALSE	2019-08-02 06:31:04	145.789	-5.166	TRUE	A	36514	365779.8497	9428858.536	55S
11840502004	TRUE	2019-08-02 07:39:27	145.795	-5.157		3	36514	366443.0689	9429854.869	55S
11840502005	TRUE	2019-08-02 08:11:54	145.787	-5.155		1	36514	365555.8323	9430074.313	55S
11840502006	TRUE	2019-08-02 09:27:40	145.795	-5.157		3	36514	366443.0689	9429854.869	55S
11860818797	FALSE	2019-08-03 05:45:42	145.789	-5.171	TRUE	B	36514	365780.9024	9428305.719	55S
11860818798	FALSE	2019-08-03 20:11:49	145.802	-5.155	TRUE	B	36514	367218.6151	9430077.457	55S
11860818799	TRUE	2019-08-03 20:11:49	145.801	-5.155		2	36514	367107.7632	9430077.249	55S
11860818800	FALSE	2019-08-03 21:42:16	145.798	-5.151	TRUE	B	36514	366774.3738	9430518.875	55S
11860818801	TRUE	2019-08-03 22:18:28	145.799	-5.157		3	36514	366886.4758	9429855.705	55S
11860818802	TRUE	2019-08-03 23:31:52	145.795	-5.155		3	36514	366442.6509	9430075.995	55S
11872677722	FALSE	2019-08-04 00:06:24	145.796	-5.155	TRUE	B	36514	366553.5031	9430076.204	55S
11872677723	TRUE	2019-08-04 07:05:29	145.793	-5.16		3	36514	366221.9935	9429522.759	55S
11872677724	TRUE	2019-08-04 07:14:57	145.796	-5.156		3	36514	366553.7119	9429965.641	55S
11872677725	TRUE	2019-08-04 08:39:58	145.794	-5.156		3	36514	366332.0079	9429965.222	55S
11872677726	FALSE	2019-08-04 08:46:58	145.793	-5.157	TRUE	A	36514	366221.3652	9429854.449	55S
11891264558	TRUE	2019-08-05 07:01:47	145.795	-5.156		2	36514	366442.8599	9429965.432	55S
11891264560	TRUE	2019-08-05 08:13:58	145.794	-5.156		3	36514	366332.0079	9429965.222	55S
11891264559	TRUE	2019-08-05 08:14:36	145.795	-5.157		2	36514	366443.0689	9429854.869	55S
11902854376	FALSE	2019-08-06 00:30:37	145.795	-5.152	TRUE	A	36514	366442.0242	9430407.685	55S
11902854377	TRUE	2019-08-06 06:54:01	145.793	-5.157		3	36514	366221.3652	9429854.449	55S
11902854378	TRUE	2019-08-06 07:46:51	145.794	-5.156		3	36514	366332.0079	9429965.222	55S
11909551250	TRUE	2019-08-07 06:43:24	145.8	-5.152		2	36514	366996.2871	9430408.729	55S
11909551251	TRUE	2019-08-07 07:13:04	145.795	-5.157		2	36514	366443.0689	9429854.869	55S
11909551252	FALSE	2019-08-07 08:21:00	145.79	-5.142	TRUE	A	36514	365885.6653	9431512.27	55S
11909551253	TRUE	2019-08-07 08:53:31	145.795	-5.159		3	36514	366443.4871	9429633.742	55S
11909551254	TRUE	2019-08-07 09:01:17	145.793	-5.157		3	36514	366221.3652	9429854.449	55S
11942611608	FALSE	2019-08-10 11:10:16			TRUE	Z	36514
13320073814	FALSE	2019-11-25 09:40:56			TRUE	Z	36514
14793173055	FALSE	2020-05-29 12:15:51			TRUE	Z	36514
14808446717	FALSE	2020-05-31 21:30:59			TRUE	Z	36514
14899342757	FALSE	2020-06-11 21:03:29			TRUE	Z	36514
14899342758	FALSE	2020-06-11 21:19:13			TRUE	Z	36514
14965157053	FALSE	2020-06-18 12:29:25			TRUE	Z	36514
15033287761	FALSE	2020-06-27 06:04:03			TRUE	Z	36514
3564805032	FALSE	2017-08-24 22:42:14	145.263	-5.059	TRUE	A	36489	307434.0968	9440556.47	55S
3564805033	FALSE	2017-08-24 23:36:26	145.301	-5.148	TRUE	B	36489	311674.0298	9430725.373	55S
3568857515	TRUE	2017-08-25 00:22:00	145.179	-5.237		2	36489	298174.8783	9420845.17	55S
3568857516	FALSE	2017-08-25 04:58:40	144.971	-5.447	TRUE	B	36489	275189.3753	9397546.682	55S
3568857517	FALSE	2017-08-25 06:35:29	144.921	-5.539	TRUE	B	36489	269682.4251	9387351.493	55S
3568857518	FALSE	2017-08-25 07:29:40	145.145	-5.204	TRUE	0	36489	294394.5422	9424483.817	55S
3610868755	FALSE	2017-08-27 08:08:18	145.147	-5.221	TRUE	0	36489	294621.822	9422604.328	55S
3610868756	TRUE	2017-08-27 08:51:39	145.171	-5.226		3	36489	297284.3823	9422059.136	55S
3610868757	TRUE	2017-08-27 09:28:00	145.169	-5.226		3	36489	297062.6394	9422058.49	55S
3610868758	FALSE	2017-08-27 11:35:28	145.165	-5.224	TRUE	B	36489	296618.5074	9422278.388	55S
3610868759	TRUE	2017-08-27 12:20:26	145.17	-5.226		3	36489	297173.5109	9422058.813	55S
3624486491	TRUE	2017-08-29 16:55:29	145.167	-5.231		3	36489	296842.5089	9421504.868	55S
3624486492	FALSE	2017-08-29 18:33:40	145.171	-5.23	TRUE	A	36489	297285.6695	9421616.755	55S
3624486493	TRUE	2017-08-29 19:36:39	145.172	-5.232		2	36489	297397.1838	9421395.888	55S
3624486494	TRUE	2017-08-29 20:43:00	145.168	-5.23		2	36489	296953.0571	9421615.786	55S
3624486495	FALSE	2017-08-29 21:15:10	145.163	-5.238	TRUE	B	36489	296401.2905	9420729.404	55S
3624486496	TRUE	2017-08-29 21:45:23	145.174	-5.221		1	36489	297615.3913	9422613.076	55S
3624486497	FALSE	2017-08-29 23:36:11	145.195	-5.199	TRUE	B	36489	299936.7296	9425052.85	55S
3628399936	FALSE	2017-08-30 00:18:02	145.169	-5.237	TRUE	A	36489	297066.1854	9420841.943	55S
3636887005	FALSE	2017-09-01 05:17:37	145.18	-5.212	TRUE	A	36489	298277.7472	9423610.353	55S
3636887006	FALSE	2017-09-01 07:10:37	145.167	-5.217	TRUE	A	36489	296837.9972	9423053.202	55S
3636887007	FALSE	2017-09-01 08:27:58	145.156	-5.206	TRUE	B	36489	295614.8302	9424266.197	55S
3636887008	TRUE	2017-09-01 08:30:26	145.175	-5.228		3	36489	297728.5095	9421839.235	55S
3636887009	TRUE	2017-09-01 08:49:06	145.177	-5.225		3	36489	297949.2891	9422171.662	55S
3649998248	TRUE	2017-09-03 09:15:43	145.17	-5.228		3	36489	297174.1547	9421837.623	55S
3649998249	TRUE	2017-09-03 09:27:37	145.169	-5.234		1	36489	297065.2176	9421173.729	55S
3649998250	TRUE	2017-09-03 09:40:01	145.173	-5.226		3	36489	297506.125	9422059.78	55S
3649998251	TRUE	2017-09-03 11:33:35	145.171	-5.227		3	36489	297284.704	9421948.541	55S
3649998252	FALSE	2017-09-03 12:23:10	145.165	-5.228	TRUE	A	36489	296619.7983	9421836.007	55S
3664051041	TRUE	2017-09-05 17:16:10	145.176	-5.23		3	36489	297840.0223	9421618.367	55S
3664051042	TRUE	2017-09-05 18:55:28	145.174	-5.232		1	36489	297618.9243	9421396.533	55S
3664051043	TRUE	2017-09-05 19:17:42	145.176	-5.228		3	36489	297839.3803	9421839.556	55S
3664051044	TRUE	2017-09-05 19:33:11	145.177	-5.231		2	36489	297951.2135	9421508.094	55S
3664051045	FALSE	2017-09-05 20:25:13	145.166	-5.228	TRUE	0	36489	296730.6697	9421836.33	55S
3664051046	FALSE	2017-09-05 23:31:54	145.151	-5.234	TRUE	0	36489	295069.5454	9421167.88	55S
3668365365	TRUE	2017-09-08 05:33:31	145.168	-5.234		1	36489	296954.3474	9421173.406	55S
3668365366	FALSE	2017-09-08 06:52:20	145.18	-5.185	TRUE	B	36489	298269.1501	9426596.402	55S
3672896332	FALSE	2017-09-10 09:46:54	145.181	-5.223	TRUE	B	36489	298392.1339	9422394.135	55S
3672896333	TRUE	2017-09-10 10:04:17	145.178	-5.227		2	36489	298060.8012	9421950.794	55S
3672896334	TRUE	2017-09-10 10:49:32	145.177	-5.229		3	36489	297950.5718	9421729.283	55S
3672896335	TRUE	2017-09-10 11:42:12	145.178	-5.229		3	36489	298061.4423	9421729.605	55S
3672896336	FALSE	2017-09-10 12:28:53	145.177	-5.227	TRUE	A	36489	297949.9303	9421950.473	55S
3685047310	FALSE	2017-09-12 19:02:28	145.149	-5.215	TRUE	B	36489	294841.6191	9423268.558	55S
3685047311	FALSE	2017-09-12 19:52:34	145.174	-5.248	TRUE	A	36489	297624.0764	9419627.015	55S
3685047312	TRUE	2017-09-12 20:37:10	145.175	-5.229		1	36489	297728.8307	9421728.64	55S
3685047313	TRUE	2017-09-12 20:45:06	145.163	-5.229		1	36489	296398.3786	9421724.764	55S
3685047314	FALSE	2017-09-12 21:36:45	145.166	-5.215	TRUE	B	36489	296726.4801	9423274.07	55S
3697029969	TRUE	2017-09-17 11:44:45	145.176	-5.231		3	36489	297840.3434	9421507.772	55S
3697029970	FALSE	2017-09-17 13:23:03	145.18	-5.233	TRUE	B	36489	298284.4647	9421287.869	55S
3703022021	TRUE	2017-09-19 20:16:15	145.212	-5.219		1	36489	301827.8594	9422846.357	55S
3703022020	TRUE	2017-09-19 20:16:44	145.141	-5.227		2	36489	293958.5393	9421938.785	55S
3703022022	TRUE	2017-09-19 21:03:22	145.183	-5.239		3	36489	298618.9943	9420625.266	55S
3703022023	FALSE	2017-09-19 22:02:31	145.128	-5.238	TRUE	B	36489	292520.8102	9420717.933	55S
3703022024	FALSE	2017-09-19 22:45:36	145.12	-5.233	TRUE	B	36489	291632.1762	9421268.272	55S
3710559332	TRUE	2017-09-22 04:37:05	145.16	-5.212		2	36489	296060.2685	9423603.917	55S
3710559333	TRUE	2017-09-22 06:19:09	145.175	-5.232		3	36489	297729.7944	9421396.855	55S
3721983569	TRUE	2017-09-26 21:24:34	145.151	-5.223		2	36489	295065.9665	9422384.439	55S
3732896582	FALSE	2017-09-29 06:37:09	145.184	-5.237	TRUE	B	36489	298729.2225	9420846.776	55S
3732896583	TRUE	2017-09-29 07:36:46	145.177	-5.23		2	36489	297950.8927	9421618.689	55S
3732896584	FALSE	2017-09-29 08:05:07	145.179	-5.229	TRUE	B	36489	298172.3127	9421729.926	55S
3732896585	TRUE	2017-09-29 08:23:29	145.143	-5.239		2	36489	294184.2099	9420612.279	55S
3732896586	FALSE	2017-09-29 09:12:35	145.169	-5.228	TRUE	A	36489	297063.2835	9421837.3	55S
3750419452	FALSE	2017-10-03 23:05:36			TRUE	Z	36489
3750419453	TRUE	2017-10-03 23:51:10	145.174	-5.231		3	36489	297618.6028	9421507.128	55S
3768790245	TRUE	2017-10-06 08:50:17	145.178	-5.23		3	36489	298061.763	9421619.01	55S
3768790246	TRUE	2017-10-06 08:53:46	145.178	-5.232		3	36489	298062.4045	9421397.821	55S
3768790247	FALSE	2017-10-06 09:57:14	145.184	-5.23	TRUE	A	36489	298726.9835	9421620.936	55S
3779428062	TRUE	2017-10-08 17:39:13	145.179	-5.231		2	36489	298172.9538	9421508.737	55S
3779428063	TRUE	2017-10-08 23:47:54	145.176	-5.204		1	36489	297831.6959	9424493.829	55S
3794229925	FALSE	2017-10-13 08:43:02	145.175	-5.227	TRUE	A	36489	297728.1885	9421949.829	55S
3794229926	TRUE	2017-10-13 09:15:08	145.173	-5.228		3	36489	297506.7678	9421838.59	55S
3794229927	TRUE	2017-10-13 10:17:10	145.172	-5.229		1	36489	297396.2185	9421727.673	55S
3794229928	TRUE	2017-10-13 11:03:20	145.171	-5.228		3	36489	297285.0258	9421837.946	55S
3794229929	FALSE	2017-10-13 11:58:57	145.183	-5.225	TRUE	A	36489	298614.5153	9422173.587	55S
3794229930	FALSE	2017-10-13 12:41:18	145.175	-5.226	TRUE	A	36489	297727.8675	9422060.424	55S
3800324028	TRUE	2017-10-15 17:56:47	145.173	-5.227		3	36489	297506.4464	9421949.185	55S
3800324029	FALSE	2017-10-15 19:32:58	145.17	-5.226	TRUE	B	36489	297173.5109	9422058.813	55S
3800324030	TRUE	2017-10-15 23:59:43	145.173	-5.221		1	36489	297504.5191	9422612.755	55S
3817359907	TRUE	2017-10-18 07:42:40	145.172	-5.227		2	36489	297395.5752	9421948.863	55S
3823973296	FALSE	2017-10-20 10:41:48	145.176	-5.229	TRUE	B	36489	297839.7013	9421728.962	55S
3832366814	TRUE	2017-10-22 19:49:09	145.172	-5.233		1	36489	297397.5057	9421285.293	55S
3832366813	TRUE	2017-10-22 19:53:42	145.171	-5.228		2	36489	297285.0258	9421837.946	55S
3846663756	FALSE	2017-10-25 05:03:35	145.257	-5.188	TRUE	A	36489	306807.4951	9426288.63	55S
3855882366	FALSE	2017-10-27 12:09:35	145.153	-5.016	TRUE	B	36489	295221.8358	9445278.424	55S
3870685021	TRUE	2017-10-29 20:19:58	145.17	-5.227		2	36489	297173.8328	9421948.218	55S
3870685022	FALSE	2017-10-29 21:13:33	145.172	-5.23	TRUE	B	36489	297396.5402	9421617.078	55S
3870685023	TRUE	2017-10-29 21:39:22	145.176	-5.229		3	36489	297839.7013	9421728.962	55S
3889354346	TRUE	2017-11-01 05:20:16	145.178	-5.233		2	36489	298062.7253	9421287.226	55S
3941253750	TRUE	2017-11-05 22:02:30	145.168	-5.231		1	36489	296953.3796	9421505.191	55S
3941253751	FALSE	2017-11-05 22:32:19	145.169	-5.229	TRUE	B	36489	297063.6057	9421726.705	55S
3941253752	FALSE	2017-11-05 23:25:02	145.169	-5.221	TRUE	B	36489	297061.03	9422611.466	55S
3954617054	FALSE	2017-11-08 06:50:37	145.168	-5.218	TRUE	A	36489	296949.1921	9422942.929	55S
3954617055	FALSE	2017-11-08 07:22:04	145.168	-5.219	TRUE	B	36489	296949.5139	9422832.334	55S
3960295155	TRUE	2017-11-10 16:25:26	145.179	-5.231		2	36489	298172.9538	9421508.737	55S
3964665164	TRUE	2017-11-12 23:24:49	145.19	-5.202		1	36489	299383.3057	9424719.483	55S
3983049258	TRUE	2017-11-15 08:09:50	145.162	-5.219		2	36489	296284.2758	9422830.395	55S
3983049259	TRUE	2017-11-15 08:58:01	145.165	-5.22		3	36489	296617.2174	9422720.77	55S
3983049260	TRUE	2017-11-15 09:01:00	145.167	-5.221		3	36489	296839.285	9422610.821	55S
3991762249	FALSE	2017-11-17 16:40:31	145.225	-5.258	TRUE	B	36489	303281.37	9418537.353	55S
3991762250	TRUE	2017-11-17 18:22:39	145.172	-5.228		2	36489	297395.8968	9421838.268	55S
4021256167	FALSE	2017-11-20 08:01:11	145.166	-5.25	TRUE	B	36489	296737.7836	9419403.232	55S
4028705945	TRUE	2017-11-22 09:18:16	145.177	-5.23		3	36489	297950.8927	9421618.689	55S
4028705946	TRUE	2017-11-22 09:21:18	145.176	-5.231		3	36489	297840.3434	9421507.772	55S
4028705947	TRUE	2017-11-22 10:39:31	145.162	-5.227		1	36489	296286.8604	9421945.631	55S
4028705948	TRUE	2017-11-22 11:25:31	145.17	-5.232		2	36489	297175.4431	9421395.242	55S
4036248875	FALSE	2017-11-24 18:40:46	145.174	-5.229	TRUE	A	36489	297617.96	9421728.318	55S
4036248876	FALSE	2017-11-24 19:18:49	145.172	-5.229	TRUE	B	36489	297396.2185	9421727.673	55S
4070818008	TRUE	2017-11-29 11:33:51	145.184	-5.227		3	36489	298726.0249	9421952.719	55S
4070818009	FALSE	2017-11-29 12:22:27	145.18	-5.238	TRUE	A	36489	298286.068	9420734.897	55S
4087234792	TRUE	2017-12-01 19:54:28	145.191	-5.228		3	36489	299502.4348	9421844.362	55S
4087234793	FALSE	2017-12-01 20:23:10	145.17	-5.248	TRUE	A	36489	297180.6065	9419625.72	55S
4087234794	TRUE	2017-12-01 20:44:20	145.184	-5.229		3	36489	298726.6639	9421731.53	55S
4087234795	FALSE	2017-12-01 21:31:20	145.185	-5.228	TRUE	B	36489	298837.2146	9421842.445	55S
4103148040	TRUE	2017-12-04 05:43:06	145.178	-5.221		2	36489	298058.8792	9422614.362	55S
4148429617	TRUE	2017-12-06 12:28:47	145.178	-5.23		3	36489	298061.763	9421619.01	55S
4152075786	TRUE	2017-12-08 22:20:08	145.178	-5.223		2	36489	298059.5196	9422393.172	55S
4226897787	FALSE	2017-12-11 06:04:01	145.087	-5.231	TRUE	0	36489	287972.6478	9421478.423	55S
4226897788	TRUE	2017-12-11 07:59:42	145.175	-5.226		3	36489	297727.8675	9422060.424	55S
4226897789	TRUE	2017-12-11 08:05:19	145.182	-5.228		2	36489	298504.6037	9421841.483	55S
4226897790	TRUE	2017-12-11 09:01:25	145.178	-5.231		3	36489	298062.0837	9421508.416	55S
4422001903	TRUE	2017-12-13 16:43:47	145.178	-5.23		2	36489	298061.763	9421619.01	55S
4572109574	FALSE	2017-12-15 23:40:18	145.215	-5.243	TRUE	0	36489	302168.0111	9420193.083	55S
4665810484	TRUE	2017-12-18 07:38:40	145.178	-5.215		2	36489	298056.9595	9423277.929	55S
4665810485	FALSE	2017-12-18 08:29:48	145.181	-5.219	TRUE	A	36489	298390.8554	9422836.513	55S
4665810486	TRUE	2017-12-18 09:18:33	145.179	-5.22		3	36489	298169.4311	9422725.277	55S
4665810487	TRUE	2017-12-18 11:37:41	145.179	-5.219		3	36489	298169.1113	9422835.872	55S
3568857514	TRUE	2017-08-25 23:59:22	145.171	-5.226		3	36504	297284.3823	9422059.136	55S
3573190194	FALSE	2017-08-26 06:25:32	145.23	-5.232	TRUE	B	36504	303827.559	9421414.306	55S
3619734466	FALSE	2017-08-28 06:02:43	145.177	-5.229	TRUE	A	36504	297950.5718	9421729.283	55S
3619734467	FALSE	2017-08-28 07:33:36	145.176	-5.234	TRUE	B	36504	297841.3069	9421175.988	55S
3619734468	TRUE	2017-08-28 08:33:57	145.172	-5.231		3	36504	297396.862	9421506.483	55S
3668365364	TRUE	2017-09-08 21:32:10	145.194	-5.233		3	36504	299836.6335	9421292.35	55S
3691811815	TRUE	2017-09-15 21:52:29	145.187	-5.24		2	36504	299062.7871	9420515.955	55S
4152075785	FALSE	2017-12-08 11:43:43			TRUE	Z	36504
4155720110	FALSE	2017-12-10 21:58:56			TRUE	Z	36504
4816599179	FALSE	2018-01-06 08:51:16			TRUE	Z	36504
4847141001	FALSE	2018-01-15 21:41:52			TRUE	Z	36504
3636887004	TRUE	2017-09-01 23:17:06	145.164	-5.817		3	36509	296709.8809	9356694.382	55S
3643260836	TRUE	2017-09-02 05:00:38	145.16	-5.819		2	36509	296267.5533	9356471.746	55S
3643260837	FALSE	2017-09-02 06:44:07	145.162	-5.851	TRUE	B	36509	296500.6228	9352933.343	55S
3651261496	FALSE	2017-09-04 04:45:11	145.169	-5.805	TRUE	A	36509	297259.3938	9358023.344	55S
3649998244	FALSE	2017-09-03 04:52:56			TRUE	Z	36511
3649998245	FALSE	2017-09-03 06:38:20			TRUE	Z	36511
3649998246	FALSE	2017-09-03 07:47:26			TRUE	Z	36511
3664051040	FALSE	2017-09-05 04:32:35			TRUE	Z	36511
3842103082	FALSE	2017-10-24 23:17:08			TRUE	Z	36511
3962406951	TRUE	2017-11-11 06:44:26	145.162	-5.81		2	36511	296485.8406	9357467.845	55S
3962406952	FALSE	2017-11-11 07:15:46	145.163	-5.812	TRUE	B	36511	296597.3222	9357247.01	55S
3991762248	FALSE	2017-11-17 19:04:39	145.168	-5.767	TRUE	B	36511	297135.078	9362225.675	55S
3998678982	FALSE	2017-11-19 22:43:16	145.179	-5.805	TRUE	B	36511	298367.0297	9358026.916	55S
4049284078	FALSE	2017-11-26 10:13:45			TRUE	Z	36511
4049284079	TRUE	2017-11-26 10:51:54	145.167	-5.807		3	36511	297038.582	9357801.433	55S
4096153643	TRUE	2017-12-03 05:53:22	145.169	-5.81		1	36511	297261.1825	9357470.359	55S
4150715373	FALSE	2017-12-07 06:45:14			TRUE	Z	36511
4691544259	TRUE	2017-12-20 05:55:33	144.987	-5.862		1	36511	277121.8453	9351650.215	55S
4691544260	FALSE	2017-12-20 07:35:18	144.99	-5.856	TRUE	B	36511	277451.7603	9352315.06	55S
4756473616	TRUE	2017-12-22 10:13:32	145.165	-5.814		3	36511	296819.5656	9357026.534	55S
4756473617	FALSE	2017-12-22 11:06:23	145.167	-5.812	TRUE	B	36511	297040.3733	9357248.447	55S
4770909111	TRUE	2017-12-26 17:36:56	145.175	-5.817		3	36511	297928.2575	9356698.329	55S
4774365445	FALSE	2017-12-27 00:13:12	145.179	-5.801	TRUE	B	36511	298365.6076	9358469.302	55S
4778176313	FALSE	2017-12-28 21:48:31	145.166	-5.814	TRUE	0	36511	296930.328	9357026.894	55S
4778176314	FALSE	2017-12-28 22:37:12	145.171	-5.809	TRUE	B	36511	297482.3508	9357581.672	55S
4797710530	TRUE	2018-01-02 06:46:49	145.159	-5.824		3	36511	296158.5945	9355918.396	55S
4807302729	FALSE	2018-01-04 09:39:55	145.196	-5.798	TRUE	B	36511	300247.532	9358807.111	55S
4807302730	FALSE	2018-01-04 10:44:57	145.187	-5.801	TRUE	B	36511	299251.7182	9358472.143	55S
4827917057	FALSE	2018-01-08 18:27:45			TRUE	Z	36511
4827917058	TRUE	2018-01-08 19:17:29	145.159	-5.81		2	36511	296153.5503	9357466.765	55S
4827917059	FALSE	2018-01-08 22:05:59	145.159	-5.8	TRUE	B	36511	296149.9548	9358572.742	55S
4836344370	FALSE	2018-01-10 21:33:48			TRUE	Z	36511
4836344371	TRUE	2018-01-10 23:02:36	145.159	-5.814		1	36511	296154.9903	9357024.374	55S
4847141002	FALSE	2018-01-15 05:56:37	145.196	-5.822	TRUE	0	36511	300255.9949	9356152.819	55S
4851447082	FALSE	2018-01-17 09:17:51			TRUE	Z	36511
4851447083	TRUE	2018-01-17 10:11:09	145.166	-5.815		2	36511	296930.6868	9356916.296	55S
4893404945	TRUE	2018-01-21 17:38:24	145.164	-5.813		3	36511	296708.4441	9357136.772	55S
4893404946	FALSE	2018-01-21 19:14:46	145.165	-5.816	TRUE	B	36511	296820.2836	9356805.339	55S
4893404947	TRUE	2018-01-21 22:08:31	145.157	-5.811		1	36511	295932.3834	9357355.446	55S
4903387555	FALSE	2018-01-23 21:48:01	145.176	-5.813	TRUE	0	36511	298037.5913	9357141.073	55S
4928460425	TRUE	2018-01-30 09:19:11	145.157	-5.818		1	36511	295934.9072	9356581.261	55S
4946479523	FALSE	2018-02-03 18:35:08	145.082	-5.809	TRUE	B	36511	287624.1998	9357549.035	55S
4957386370	FALSE	2018-02-05 21:24:15	145.152	-5.777	TRUE	0	36511	295366.3171	9361113.974	55S
4957386371	FALSE	2018-02-05 22:28:25	145.163	-5.828	TRUE	B	36511	296603.0774	9355477.45	55S
4957386372	FALSE	2018-02-05 22:37:04	145.147	-5.79	TRUE	B	36511	294817.1518	9359674.394	55S
4957386373	FALSE	2018-02-05 23:22:35	145.146	-5.796	TRUE	B	36511	294708.5517	9359010.442	55S
4951921846	TRUE	2018-02-06 00:02:45	145.171	-5.811		2	36511	297483.0658	9357360.478	55S
5058803075	TRUE	2018-02-10 05:59:03	145.176	-5.81		2	36511	298036.5214	9357472.863	55S
5058803076	TRUE	2018-02-10 07:38:39	145.171	-5.785		1	36511	297473.7895	9360235.999	55S
5058803077	TRUE	2018-02-10 07:58:13	145.172	-5.815		2	36511	297595.2584	9356918.449	55S
5078246663	FALSE	2018-02-12 10:09:02	145.193	-5.824	TRUE	B	36511	299924.4258	9355930.566	55S
5078246664	FALSE	2018-02-12 10:35:53	145.185	-5.823	TRUE	B	36511	299037.9986	9356038.319	55S
5078246665	FALSE	2018-02-12 11:34:32	145.168	-5.813	TRUE	B	36511	297151.4942	9357138.209	55S
5094370885	TRUE	2018-02-16 17:40:44	145.153	-5.807		3	36511	295487.8852	9357796.393	55S
5094370886	FALSE	2018-02-16 19:24:59	145.149	-5.799	TRUE	B	36511	295041.9357	9358679.732	55S
5100579138	FALSE	2018-02-18 21:18:41	145.161	-5.8	TRUE	B	36511	296371.4856	9358573.461	55S
5100579139	FALSE	2018-02-18 21:45:57	145.203	-5.825	TRUE	0	36511	301032.3621	9355823.506	55S
5100579140	FALSE	2018-02-18 22:58:39	145.277	-5.833	TRUE	A	36511	309230.9897	9354964.34	55S
5119208178	FALSE	2018-02-23 05:10:07	145.188	-5.806	TRUE	A	36511	299364.2507	9357919.518	55S
5119208179	TRUE	2018-02-23 06:50:04	145.16	-5.814		3	36511	296265.753	9357024.734	55S
5119208180	TRUE	2018-02-23 07:51:04	145.172	-5.816		2	36511	297595.616	9356807.852	55S
5128148125	TRUE	2018-02-25 09:14:05	145.155	-5.819		1	36511	295713.7441	9356469.94	55S
5128148126	FALSE	2018-02-25 09:38:11	145.173	-5.815	TRUE	B	36511	297706.0201	9356918.807	55S
5128148127	FALSE	2018-02-25 10:55:34	145.178	-5.821	TRUE	B	36511	298261.9676	9356257.015	55S
5128148128	TRUE	2018-02-25 11:11:03	145.165	-5.814		3	36511	296819.5656	9357026.534	55S
5161244435	TRUE	2018-03-03 20:53:23	145.174	-5.795		1	36511	297809.6493	9359131.1	55S
5161244436	FALSE	2018-03-03 21:16:15	145.154	-5.803	TRUE	A	36511	295597.2076	9358239.146	55S
5161244437	FALSE	2018-03-03 22:35:43	145.157	-5.798	TRUE	B	36511	295927.7045	9358793.217	55S
5196111299	TRUE	2018-03-08 06:04:23	145.162	-5.813		1	36511	296486.9187	9357136.052	55S
5208029457	TRUE	2018-03-10 09:15:29	145.155	-5.82		1	36511	295714.1053	9356359.342	55S
5208029458	TRUE	2018-03-10 10:08:07	145.167	-5.815		1	36511	297041.4488	9356916.655	55S
5244448349	TRUE	2018-03-14 17:42:30	145.166	-5.814		3	36511	296930.328	9357026.894	55S
5298079680	FALSE	2018-03-21 05:10:05			TRUE	Z	36511
5298079681	TRUE	2018-03-21 06:55:43	145.157	-5.815		3	36511	295933.8252	9356913.054	55S
5314051528	TRUE	2018-03-23 08:51:27	145.264	-5.792		1	36511	307777.2911	9359494.172	55S
5314051529	FALSE	2018-03-23 09:18:21	145.17	-5.809	TRUE	B	36511	297371.5877	9357581.314	55S
5314051530	FALSE	2018-03-23 10:55:21	145.158	-5.816	TRUE	A	36511	296044.9482	9356802.817	55S
5314051531	FALSE	2018-03-23 11:27:29	145.158	-5.815	TRUE	B	36511	296044.5878	9356913.415	55S
5360299029	TRUE	2018-03-27 16:51:06	145.176	-5.821		2	36511	298040.447	9356256.3	55S
5360299030	TRUE	2018-03-27 23:28:29	145.156	-5.811		1	36511	295821.62	9357355.085	55S
5379069874	TRUE	2018-03-29 20:39:47	145.198	-5.819		1	36511	300476.4541	9356485.313	55S
5379069875	FALSE	2018-03-29 20:53:38	145.163	-5.76	TRUE	0	36511	296578.7269	9362998.074	55S
5379069876	FALSE	2018-03-29 21:02:16	145.212	-5.842	TRUE	B	36511	302035.1462	9353946.564	55S
5379069877	FALSE	2018-03-29 22:33:59	145.141	-5.801	TRUE	B	36511	294156.5289	9358455.635	55S
5426491418	TRUE	2018-04-03 06:06:25	145.149	-5.814		3	36511	295047.3598	9357020.758	55S
5495778926	TRUE	2018-04-09 17:42:30	145.164	-5.812		3	36511	296708.0851	9357247.369	55S
5520371287	TRUE	2018-04-11 20:53:34	145.191	-5.802		1	36511	299695.1251	9358362.963	55S
5556028737	FALSE	2018-04-14 00:20:35			TRUE	Z	36511
5626882421	TRUE	2018-04-20 12:27:55	145.167	-5.812		3	36511	297040.3733	9357248.447	55S
5645492275	FALSE	2018-04-22 16:52:07	145.129	-5.787	TRUE	B	36511	292822.2214	9359999.653	55S
5645492276	FALSE	2018-04-22 23:47:16	145.229	-5.854	TRUE	A	36511	303922.1374	9352625.395	55S
5670036031	TRUE	2018-04-24 20:48:40	145.165	-5.819		1	36511	296821.3611	9356473.547	55S
5670036032	FALSE	2018-04-24 20:55:29	145.166	-5.819	TRUE	B	36511	296932.1224	9356473.907	55S
5670036033	FALSE	2018-04-24 21:28:13	145.166	-5.811	TRUE	B	36511	296929.252	9357358.685	55S
5719574910	FALSE	2018-04-27 00:09:52	145.156	-5.828	TRUE	B	36511	295827.7576	9355474.92	55S
5745560726	TRUE	2018-05-01 08:00:55	145.152	-5.803		1	36511	295375.677	9358238.424	55S
5745560727	TRUE	2018-05-01 09:13:09	145.164	-5.814		3	36511	296708.8032	9357026.175	55S
5765615524	FALSE	2018-05-03 12:18:57			TRUE	Z	36511
5844840641	TRUE	2018-05-07 20:45:43	145.161	-5.816		3	36511	296377.2352	9356803.9	55S
5844840642	TRUE	2018-05-07 21:02:59	145.159	-5.815		3	36511	296155.3504	9356913.776	55S
5845484807	FALSE	2018-05-08 00:17:31	145.178	-5.794	TRUE	A	36511	298252.3558	9359243.121	55S
5944255631	TRUE	2018-05-14 07:55:48	145.177	-5.817		3	36511	298149.7798	9356699.044	55S
5944255632	TRUE	2018-05-14 08:50:23	145.187	-5.815		2	36511	299256.6778	9356923.799	55S
6012114439	TRUE	2018-05-16 11:51:33	145.178	-5.81		1	36511	298258.0463	9357473.577	55S
6012114438	FALSE	2018-05-18 22:11:01	145.16	-5.84	TRUE	B	36511	296275.1316	9354149.194	55S
6012114435	TRUE	2018-05-20 20:37:58	145.142	-5.815		2	36511	294272.3783	9356907.616	55S
6012114436	TRUE	2018-05-20 20:38:05	145.151	-5.822		1	36511	295271.7818	9356136.696	55S
6012114437	TRUE	2018-05-20 20:50:13	145.188	-5.833		1	36511	299373.8293	9354933.426	55S
6024416706	FALSE	2018-05-22 23:28:04	145.175	-5.814	TRUE	A	36511	297927.1863	9357030.119	55S
6035246681	TRUE	2018-05-23 00:09:53	145.193	-5.82		1	36511	299923.0101	9356372.948	55S
6089101517	FALSE	2018-05-27 07:23:11	145.187	-5.781	TRUE	A	36511	299244.6536	9360684.062	55S
6089101518	TRUE	2018-05-27 07:51:19	145.176	-5.82		2	36511	298040.0899	9356366.896	55S
6089101519	FALSE	2018-05-27 08:17:40	145.171	-5.82	TRUE	B	36511	297486.2865	9356365.105	55S
6111831049	TRUE	2018-05-29 11:18:44	145.18	-5.821		1	36511	298483.4879	9356257.729	55S
6111831050	FALSE	2018-05-29 11:41:31	145.188	-5.816	TRUE	B	36511	299367.7932	9356813.558	55S
6207299797	TRUE	2018-06-04 22:59:07	145.176	-5.804		2	36511	298034.3833	9358136.443	55S
6207299798	FALSE	2018-06-04 22:59:34	145.175	-5.807	TRUE	A	36511	297924.689	9357804.296	55S
6207299799	FALSE	2018-06-04 23:59:10	145.131	-5.797	TRUE	A	36511	293047.4033	9358894.389	55S
6217079013	FALSE	2018-06-07 05:18:41	145.163	-5.808	TRUE	A	36511	296595.8859	9357689.4	55S
6233653348	FALSE	2018-06-09 07:45:11	145.135	-5.828	TRUE	0	36511	293501.7803	9355467.272	55S
6233653349	FALSE	2018-06-09 07:53:48	145.135	-5.821	TRUE	B	36511	293499.222	9356241.467	55S
6233653350	TRUE	2018-06-09 09:35:09	145.166	-5.814		1	36511	296930.328	9357026.894	55S
6242258292	TRUE	2018-06-11 11:12:57	145.169	-5.813		3	36511	297262.2565	9357138.568	55S
6242258293	FALSE	2018-06-11 12:11:49	145.168	-5.803	TRUE	B	36511	297147.9144	9358244.18	55S
6255292073	FALSE	2018-06-13 16:57:02			TRUE	Z	36511
6265557066	TRUE	2018-06-15 19:50:22	145.182	-5.814		1	36511	298702.5172	9357032.617	55S
6265557067	TRUE	2018-06-15 20:29:57	145.179	-5.805		3	36511	298367.0297	9358026.916	55S
6265557068	FALSE	2018-06-15 21:23:32	145.177	-5.806	TRUE	B	36511	298145.859	9357915.607	55S
6271096675	TRUE	2018-06-16 00:09:54	145.204	-5.805		1	36511	301136.0929	9358035.759	55S
6281257135	FALSE	2018-06-17 23:27:48	145.171	-5.816	TRUE	0	36511	297484.8544	9356807.493	55S
6330340832	TRUE	2018-06-22 07:40:14	145.122	-5.791		1	36511	292048.2939	9359554.695	55S
6353371909	FALSE	2018-06-24 11:18:37	145.186	-5.798	TRUE	A	36511	299139.8927	9358803.577	55S
6353371910	FALSE	2018-06-24 11:43:47	145.214	-5.805	TRUE	0	36511	302243.7078	9358039.262	55S
6440073676	FALSE	2018-06-28 19:05:56	145.165	-5.819	TRUE	B	36511	296821.3611	9356473.547	55S
6440073677	FALSE	2018-06-28 20:20:33	145.191	-5.811	TRUE	0	36511	299698.3056	9357367.601	55S
6440073678	FALSE	2018-06-28 20:57:46	145.182	-5.83	TRUE	A	36511	298708.2147	9355263.075	55S
6472341768	FALSE	2018-06-29 00:00:33	145.173	-5.825	TRUE	A	36511	297709.5974	9355812.838	55S
6505792642	FALSE	2018-06-30 23:18:39			TRUE	Z	36511
6515599706	FALSE	2018-07-01 00:00:56	145.158	-5.802	TRUE	0	36511	296039.9083	9358351.186	55S
6566867583	TRUE	2018-07-05 06:37:28	145.162	-5.81		1	36511	296485.8406	9357467.845	55S
6566867584	TRUE	2018-07-05 07:32:55	145.166	-5.797		1	36511	296924.2383	9358907.047	55S
6566867585	TRUE	2018-07-05 08:43:54	145.164	-5.815		1	36511	296709.1624	9356915.577	55S
6573798898	TRUE	2018-07-07 10:29:09	145.164	-5.813		2	36511	296708.4441	9357136.772	55S
6573798899	FALSE	2018-07-07 11:30:03	145.169	-5.809	TRUE	B	36511	297260.8247	9357580.956	55S
6595110121	TRUE	2018-07-11 18:14:33	145.183	-5.817		2	36511	298814.345	9356701.184	55S
6606194839	FALSE	2018-07-13 22:04:46	145.202	-5.822	TRUE	0	36511	300920.5474	9356154.939	55S
6606194840	TRUE	2018-07-13 22:48:22	145.161	-5.821		1	36511	296379.0352	9356250.911	55S
6606194841	FALSE	2018-07-13 23:50:18	145.163	-5.812	TRUE	B	36511	296597.3222	9357247.01	55S
6640608796	FALSE	2018-07-18 05:48:22	145.123	-5.794	TRUE	B	36511	292160.1609	9359223.262	55S
6640608797	TRUE	2018-07-18 07:33:12	145.148	-5.806		1	36511	294933.7003	9357905.182	55S
6640608798	FALSE	2018-07-18 08:20:22	145.173	-5.82	TRUE	B	36511	297707.808	9356365.822	55S
6684325855	TRUE	2018-07-20 11:04:50	145.165	-5.828		1	36511	296824.5968	9355478.171	55S
6684325856	FALSE	2018-07-20 11:18:56	145.149	-5.826	TRUE	B	36511	295051.7091	9355693.577	55S
6684325857	FALSE	2018-07-20 12:04:57	145.153	-5.822	TRUE	B	36511	295493.305	9356137.422	55S
6738238841	FALSE	2018-07-24 19:04:42			TRUE	Z	36511
6738238843	TRUE	2018-07-24 20:11:59	145.192	-5.81		3	36511	299808.7135	9357478.551	55S
6738238842	TRUE	2018-07-24 20:12:43	145.161	-5.822		1	36511	296379.3954	9356140.314	55S
6833744061	TRUE	2018-07-31 06:38:11	145.144	-5.819		1	36511	294495.3583	9356465.949	55S
6833744062	FALSE	2018-07-31 07:26:51	145.142	-5.82	TRUE	B	36511	294274.1966	9356354.622	55S
6851633691	FALSE	2018-08-02 10:24:34	145.157	-5.816	TRUE	0	36511	295934.1858	9356802.456	55S
6851633692	TRUE	2018-08-02 11:35:11	145.116	-5.817		1	36511	291393.2412	9356676.883	55S
6870333730	TRUE	2018-08-06 18:15:12	145.174	-5.817		3	36511	297817.4963	9356697.971	55S
6870333731	FALSE	2018-08-06 19:48:05	145.18	-5.815	TRUE	B	36511	298481.3504	9356921.308	55S
6870333732	TRUE	2018-08-06 20:06:54	145.162	-5.815		2	36511	296487.6378	9356914.857	55S
6883244500	TRUE	2018-08-08 22:02:33	145.194	-5.814		1	36511	300031.649	9357036.876	55S
6883244501	FALSE	2018-08-08 22:10:53	145.193	-5.814	TRUE	B	36511	299920.8883	9357036.522	55S
6883244502	FALSE	2018-08-08 23:12:13	145.173	-5.815	TRUE	B	36511	297706.0201	9356918.807	55S
6915541595	TRUE	2018-08-13 05:48:30	145.166	-5.816		1	36511	296931.0456	9356805.699	55S
6915541596	FALSE	2018-08-13 07:21:37	145.17	-5.832	TRUE	B	36511	297379.8299	9355037.581	55S
6915541597	FALSE	2018-08-13 07:28:26	145.188	-5.83	TRUE	0	36511	299372.7628	9355265.214	55S
6933882819	FALSE	2018-08-15 09:31:57	145.092	-5.808	TRUE	B	36511	288731.5091	9357663.381	55S
6933882820	FALSE	2018-08-15 09:54:17			TRUE	Z	36511
6933882821	FALSE	2018-08-15 11:16:43	145.169	-5.826	TRUE	A	36511	297266.9169	9355700.805	55S
6933882822	FALSE	2018-08-15 11:22:20	145.167	-5.817	TRUE	A	36511	297042.1662	9356695.461	55S
6933882823	TRUE	2018-08-15 12:07:38	145.167	-5.813		2	36511	297040.7318	9357137.85	55S
6968008456	FALSE	2018-08-19 17:26:30	145.184	-5.792	TRUE	B	36511	298916.2398	9359466.444	55S
6968008457	FALSE	2018-08-19 19:05:58	145.173	-5.812	TRUE	B	36511	297704.9481	9357250.597	55S
6968008458	TRUE	2018-08-19 23:22:48	145.185	-5.816		1	36511	299035.5111	9356812.492	55S
6992562034	FALSE	2018-08-21 21:11:17	145.132	-5.775	TRUE	0	36511	293150.1708	9361327.938	55S
6992562035	TRUE	2018-08-21 22:41:18	145.18	-5.815		1	36511	298481.3504	9356921.308	55S
6992562036	FALSE	2018-08-21 22:54:01	145.125	-5.778	TRUE	B	36511	292375.8583	9360993.59	55S
7048857942	TRUE	2018-08-26 06:39:17	145.094	-5.828		1	36511	288960.5072	9355452.092	55S
7048857943	FALSE	2018-08-26 07:10:17	145.133	-5.771	TRUE	0	36511	293259.4922	9361770.699	55S
7080043097	FALSE	2018-08-28 09:32:52	145.189	-5.8	TRUE	0	36511	299472.8918	9358583.447	55S
7080043098	FALSE	2018-08-28 10:26:01	144.944	-5.866	TRUE	0	36511	272360.5397	9351190.487	55S
7080043099	FALSE	2018-08-28 10:54:38	145.069	-5.905	TRUE	B	36511	286220.7345	9346926.2	55S
7080043100	FALSE	2018-08-28 11:56:24	145.185	-5.815	TRUE	A	36511	299035.156	9356923.088	55S
7099404708	FALSE	2018-08-30 12:53:09			TRUE	Z	36511
7099404709	FALSE	2018-08-30 16:57:19	145.192	-5.79	TRUE	B	36511	299801.6576	9359690.465	55S
7132556721	TRUE	2018-09-01 18:14:34	145.172	-5.815		2	36511	297595.2584	9356918.449	55S
7132556722	TRUE	2018-09-01 19:52:33	145.17	-5.81		3	36511	297371.9454	9357470.717	55S
7132556723	TRUE	2018-09-01 20:31:06	145.169	-5.804		1	36511	297259.0362	9358133.942	55S
7132556724	FALSE	2018-09-01 20:44:15	145.166	-5.827	TRUE	B	36511	296934.9968	9355589.128	55S
7132556725	FALSE	2018-09-01 22:17:27	145.251	-5.853	TRUE	B	36511	306358.2936	9352743.623	55S
7132556726	TRUE	2018-09-01 22:26:04	145.236	-5.832		1	36511	304689.7624	9355060.885	55S
7161677877	FALSE	2018-09-03 21:24:40	145.21	-5.823	TRUE	0	36511	301806.9647	9356047.16	55S
7161677878	FALSE	2018-09-03 22:03:25	145.202	-5.827	TRUE	0	36511	300922.309	9355601.963	55S
7161677879	TRUE	2018-09-03 23:13:49	145.153	-5.812		1	36511	295489.6903	9357243.403	55S
7225888487	TRUE	2018-09-06 06:11:44	145.153	-5.817		1	36511	295491.4969	9356690.412	55S
7261522944	FALSE	2018-09-08 05:48:31	145.147	-5.798	TRUE	A	36511	294820.0415	9358789.607	55S
7261522945	FALSE	2018-09-08 07:04:21	145.122	-5.856	TRUE	B	36511	292072.2113	9352365.692	55S
7261522946	TRUE	2018-09-08 08:18:45	145.186	-5.809		1	36511	299143.7888	9357587.02	55S
7261522947	TRUE	2018-09-08 08:46:30	145.168	-5.815		2	36511	297152.2109	9356917.015	55S
7299988517	FALSE	2018-09-10 09:05:03	145.174	-5.814	TRUE	0	36511	297816.4245	9357029.761	55S
7299988518	FALSE	2018-09-10 09:31:45	145.16	-5.817	TRUE	A	36511	296266.833	9356692.941	55S
7299988519	FALSE	2018-09-10 11:17:17	145.166	-5.814	TRUE	A	36511	296930.328	9357026.894	55S
7299988520	TRUE	2018-09-10 11:26:41	145.166	-5.813		3	36511	296929.9693	9357137.491	55S
7386272752	TRUE	2018-09-14 17:28:31	145.165	-5.817		3	36511	296820.6427	9356694.742	55S
7386272753	FALSE	2018-09-14 19:05:01	145.164	-5.822	TRUE	B	36511	296711.6783	9356141.395	55S
7386272754	TRUE	2018-09-14 22:44:30	145.163	-5.814		1	36511	296598.0408	9357025.815	55S
7412806334	FALSE	2018-09-16 20:55:01	145.2	-5.819	TRUE	0	36511	300697.9727	9356486.019	55S
7412806335	FALSE	2018-09-16 21:09:18	145.179	-5.813	TRUE	A	36511	298369.8768	9357142.144	55S
7412806336	FALSE	2018-09-16 22:06:58	145.18	-5.811	TRUE	B	36511	298479.9267	9357363.694	55S
7412806337	FALSE	2018-09-16 22:52:39	145.192	-5.832	TRUE	A	36511	299816.5031	9355045.445	55S
7412806338	FALSE	2018-09-16 23:04:09	145.193	-5.833	TRUE	B	36511	299927.6148	9354935.204	55S
7412806339	TRUE	2018-09-16 23:44:31	145.134	-5.809		1	36511	293384.0782	9357568.293	55S
7420749393	FALSE	2018-09-17 05:44:29	145.213	-5.829	TRUE	0	36511	302141.3396	9355384.645	55S
7445714702	FALSE	2018-09-21 06:38:50	145.228	-5.799	TRUE	0	36511	303792.2833	9358707.695	55S
7445714703	FALSE	2018-09-21 07:03:21	145.19	-5.794	TRUE	A	36511	299581.5374	9359247.376	55S
7445714704	FALSE	2018-09-21 07:53:19	145.185	-5.799	TRUE	B	36511	299029.4826	9358692.626	55S
7445714705	FALSE	2018-09-21 08:40:32	145.16	-5.796	TRUE	B	36511	296259.2845	9359015.492	55S
7457864416	FALSE	2018-09-23 10:16:15	145.162	-5.803	TRUE	0	36511	296483.3272	9358242.028	55S
7457864417	FALSE	2018-09-23 10:23:59	145.139	-5.819	TRUE	0	36511	293941.5441	9356464.127	55S
7457864418	TRUE	2018-09-23 11:58:07	145.166	-5.813		3	36511	296929.9693	9357137.491	55S
7474011353	FALSE	2018-09-25 16:57:55	145.187	-5.826	TRUE	B	36511	299260.583	9355707.242	55S
7490829345	TRUE	2018-09-27 18:15:10	145.171	-5.816		2	36511	297484.8544	9356807.493	55S
7490829346	TRUE	2018-09-27 19:39:38	145.166	-5.807		1	36511	296927.8183	9357801.075	55S
7490829347	TRUE	2018-09-27 19:45:33	145.161	-5.812		2	36511	296375.7963	9357246.29	55S
7490829348	TRUE	2018-09-27 23:14:10	145.158	-5.815		1	36511	296044.5878	9356913.415	55S
7507301108	FALSE	2018-09-29 22:00:25	145.163	-5.847	TRUE	0	36511	296609.9321	9353376.096	55S
7507301109	FALSE	2018-09-29 22:36:53	145.118	-5.788	TRUE	B	36511	291604.1155	9359885.028	55S
7507301110	FALSE	2018-09-29 23:38:45	145.092	-5.763	TRUE	B	36511	288714.7953	9362640.462	55S
7513453376	FALSE	2018-09-30 00:14:14	145.149	-5.831	TRUE	B	36511	295053.524	9355140.585	55S
7529245211	TRUE	2018-10-02 06:12:02	145.117	-5.836		1	36511	291511.0195	9354575.845	55S
7547420757	FALSE	2018-10-04 06:57:03			TRUE	Z	36511
7547420758	FALSE	2018-10-04 07:27:51	145.222	-5.876	TRUE	0	36511	303154.599	9350189.874	55S
7547420759	TRUE	2018-10-04 08:35:12	145.172	-5.821		1	36511	297597.4052	9356254.867	55S
7566102560	FALSE	2018-10-06 09:53:25			TRUE	Z	36511
7566102561	FALSE	2018-10-06 10:45:11			TRUE	Z	36511
7566102562	FALSE	2018-10-06 11:12:27	145.208	-5.858	TRUE	B	36511	301597.7724	9352175.637	55S
7566102563	FALSE	2018-10-06 11:47:49	145.104	-5.826	TRUE	0	36511	290067.4011	9355677.027	55S
7566102564	FALSE	2018-10-06 12:26:40	145.163	-5.81	TRUE	0	36511	296596.6039	9357468.205	55S
7606177939	FALSE	2018-10-10 17:27:39	145.161	-5.82	TRUE	A	36511	296378.6751	9356361.509	55S
7606177940	TRUE	2018-10-10 19:04:49	145.164	-5.817		3	36511	296709.8809	9356694.382	55S
7606177941	FALSE	2018-10-10 19:38:04	145.149	-5.813	TRUE	0	36511	295046.9978	9357131.356	55S
7606177942	FALSE	2018-10-10 22:04:41	145.096	-5.803	TRUE	B	36511	289172.7214	9358217.881	55S
7625089208	FALSE	2018-10-12 21:12:01	145.116	-5.78	TRUE	B	36511	291379.6415	9360769.096	55S
7625089209	FALSE	2018-10-12 21:42:58	145.119	-5.77	TRUE	B	36511	291708.3025	9361876.196	55S
7625089210	FALSE	2018-10-12 22:51:33	145.142	-5.814	TRUE	0	36511	294272.0148	9357018.214	55S
7625089211	TRUE	2018-10-12 23:04:43	145.153	-5.815		1	36511	295490.774	9356911.608	55S
7675597541	FALSE	2018-10-17 06:37:05	145.422	-5.757	TRUE	0	36511	325266.0695	9363415.652	55S
7675597542	FALSE	2018-10-17 08:29:45	145.147	-5.812	TRUE	0	36511	294825.1082	9357241.229	55S
7675597543	TRUE	2018-10-17 08:40:12	145.165	-5.811		3	36511	296818.4891	9357358.326	55S
7710375913	FALSE	2018-10-19 09:07:48			TRUE	Z	36511
7710375914	TRUE	2018-10-19 09:28:19	145.172	-5.808		1	36511	297592.7565	9357692.627	55S
7710375915	FALSE	2018-10-19 10:19:47	145.174	-5.815	TRUE	0	36511	297816.7817	9356919.165	55S
7710375916	TRUE	2018-10-19 11:15:56	145.175	-5.8		2	36511	297922.1947	9358578.473	55S
7781738119	TRUE	2018-10-23 18:16:37	145.17	-5.815		3	36511	297373.7347	9356917.732	55S
7781738120	FALSE	2018-10-23 19:35:39	145.16	-5.813	TRUE	0	36511	296265.3931	9357135.332	55S
7803461100	FALSE	2018-10-25 21:17:47			TRUE	Z	36511
7803461101	TRUE	2018-10-25 21:57:23	145.171	-5.819		3	36511	297485.9284	9356475.702	55S
7803461102	FALSE	2018-10-25 23:35:51	145.201	-5.821	TRUE	A	36511	300809.4365	9356265.182	55S
7836349189	TRUE	2018-10-28 07:45:38	145.167	-5.82		1	36511	297043.2426	9356363.669	55S
7836349190	FALSE	2018-10-28 07:49:43	145.145	-5.799	TRUE	B	36511	294598.8701	9358678.284	55S
7858759502	FALSE	2018-10-30 05:47:41			TRUE	Z	36511
7858759503	FALSE	2018-10-30 06:45:50			TRUE	Z	36511
7858759504	FALSE	2018-10-30 07:26:09	145.147	-5.846	TRUE	A	36511	294837.4636	9353480.879	55S
7858759505	FALSE	2018-10-30 08:10:21	145.236	-5.835	TRUE	A	36511	304690.8009	9354729.106	55S
7882905244	FALSE	2018-11-01 09:02:33			TRUE	Z	36511
7882905243	FALSE	2018-11-01 09:03:00	145.141	-5.824	TRUE	B	36511	294164.8905	9355911.862	55S
7882905245	FALSE	2018-11-01 11:10:27	145.122	-5.839	TRUE	0	36511	292065.9303	9354245.894	55S
7882905246	FALSE	2018-11-01 11:47:00	145.161	-5.816	TRUE	0	36511	296377.2352	9356803.9	55S
7905334383	FALSE	2018-11-03 12:09:26	145.152	-5.81	TRUE	B	36511	295378.2041	9357464.237	55S
7905334384	FALSE	2018-11-03 12:44:25	145.169	-5.808	TRUE	B	36511	297260.4668	9357691.553	55S
7934156164	FALSE	2018-11-05 17:28:48			TRUE	Z	36511
7934156165	TRUE	2018-11-05 19:04:55	145.166	-5.814		3	36511	296930.328	9357026.894	55S
7934156166	FALSE	2018-11-05 19:27:15	145.166	-5.813	TRUE	B	36511	296929.9693	9357137.491	55S
7934156167	FALSE	2018-11-05 20:04:56	145.194	-5.831	TRUE	B	36511	300037.663	9355156.75	55S
7934156168	TRUE	2018-11-05 23:07:02	145.167	-5.822		1	36511	297043.9606	9356142.475	55S
7934156169	FALSE	2018-11-05 23:16:07	145.167	-5.822	TRUE	B	36511	297043.9606	9356142.475	55S
7942217046	FALSE	2018-11-07 20:06:57	145.182	-5.816	TRUE	A	36511	298703.2285	9356811.424	55S
7942217047	TRUE	2018-11-07 20:50:40	145.193	-5.819		2	36511	299922.6563	9356483.544	55S
7942217048	FALSE	2018-11-07 21:11:21	145.207	-5.846	TRUE	A	36511	301482.7853	9353502.423	55S
7942217049	FALSE	2018-11-07 22:28:33	145.074	-5.817	TRUE	0	36511	286741.063	9356661.201	55S
7942217050	FALSE	2018-11-07 22:49:56	145.21	-5.847	TRUE	A	36511	301815.3978	9353392.886	55S
7942217051	FALSE	2018-11-07 23:30:21	145.217	-5.853	TRUE	B	36511	302592.774	9352731.783	55S
7969480299	TRUE	2018-11-14 08:34:54	145.17	-5.817		3	36511	297374.4509	9356696.538	55S
7969480300	FALSE	2018-11-14 08:55:50	145.141	-5.868	TRUE	B	36511	294180.9783	9351045.508	55S
7969480301	FALSE	2018-11-14 10:18:18	145.123	-5.818	TRUE	0	36511	292168.9608	9356568.863	55S
7982090675	TRUE	2018-11-18 18:16:35	145.171	-5.817		2	36511	297485.2123	9356696.896	55S
7982090676	FALSE	2018-11-18 19:21:15	145.171	-5.816	TRUE	B	36511	297484.8544	9356807.493	55S
7982090677	FALSE	2018-11-18 19:38:34	145.172	-5.814	TRUE	B	36511	297594.9008	9357029.046	55S
7995446603	TRUE	2018-11-20 20:00:21	145.16	-5.819		1	36511	296267.5533	9356471.746	55S
7995446604	TRUE	2018-11-20 20:23:56	145.173	-5.809		1	36511	297703.8766	9357582.388	55S
7995446605	FALSE	2018-11-20 21:56:12	145.181	-5.817	TRUE	0	36511	298592.8235	9356700.471	55S
7995446606	FALSE	2018-11-20 23:00:04	145.183	-5.813	TRUE	B	36511	298812.9231	9357143.569	55S
8001378293	TRUE	2018-11-22 23:54:42	145.169	-5.814		2	36511	297262.6146	9357027.97	55S
8004367399	FALSE	2018-11-23 06:11:21	145.148	-5.841	TRUE	A	36511	294946.4002	9354034.237	55S
8014689735	FALSE	2018-11-25 05:46:38	145.162	-5.794	TRUE	A	36511	296480.1001	9359237.405	55S
8014689736	FALSE	2018-11-25 07:28:29	145.129	-5.816	TRUE	B	36511	292832.8124	9356792.267	55S
8014689737	FALSE	2018-11-25 08:12:52	144.871	-5.761	TRUE	0	36511	264230.669	9362775.048	55S
8030892837	FALSE	2018-11-27 08:52:35	144.978	-5.755	TRUE	B	36511	276082.6758	9363481.827	55S
8030892838	FALSE	2018-11-27 09:51:45	145.052	-5.821	TRUE	B	36511	284305.6885	9356210.43	55S
8030892839	FALSE	2018-11-27 11:08:16	145.148	-5.797	TRUE	0	36511	294930.4468	9358900.567	55S
8030892840	TRUE	2018-11-27 11:10:05	145.182	-5.79		1	36511	298694.0003	9359686.928	55S
8038222006	FALSE	2018-11-29 12:07:08	145.209	-5.828	TRUE	0	36511	301697.9618	9355493.835	55S
8046121954	FALSE	2018-12-01 17:28:16	145.218	-5.769	TRUE	B	36511	302674.2623	9362022.045	55S
8046121955	TRUE	2018-12-01 19:06:47	145.156	-5.824		1	36511	295826.3119	9355917.312	55S
8046121956	FALSE	2018-12-01 19:15:53	145.156	-5.824	TRUE	B	36511	295826.3119	9355917.312	55S
8055447303	FALSE	2018-12-03 19:50:17	145.158	-5.81	TRUE	0	36511	296042.7868	9357466.404	55S
8055447304	FALSE	2018-12-03 20:03:00	145.158	-5.811	TRUE	B	36511	296043.1469	9357355.806	55S
8055447305	FALSE	2018-12-03 21:07:34	145.191	-5.734	TRUE	0	36511	299671.2537	9365883.466	55S
8055447306	FALSE	2018-12-03 21:42:35	145.155	-5.796	TRUE	B	36511	295705.4527	9359013.693	55S
8055447307	TRUE	2018-12-03 22:47:09	145.162	-5.818		2	36511	296488.7168	9356583.065	55S
8055447308	FALSE	2018-12-03 23:26:07	145.149	-5.805	TRUE	0	36511	295044.1037	9358016.142	55S
8065229175	FALSE	2018-12-05 23:50:42	145.17	-5.818	TRUE	A	36511	297374.8091	9356585.941	55S
8075285047	FALSE	2018-12-06 00:26:39	145.165	-5.82	TRUE	B	36511	296821.7204	9356362.95	55S
8089347717	FALSE	2018-12-10 07:53:55			TRUE	Z	36511
8089347718	FALSE	2018-12-10 08:44:50	145.159	-5.836	TRUE	B	36511	296162.9277	9354591.223	55S
8089347719	TRUE	2018-12-10 09:23:48	145.139	-5.815		1	36511	293940.0872	9356906.523	55S
8089347720	TRUE	2018-12-10 10:17:57	145.159	-5.815		2	36511	296155.3504	9356913.776	55S
8089347721	FALSE	2018-12-10 11:38:03	145.151	-5.818	TRUE	0	36511	295270.3336	9356579.089	55S
8092615371	FALSE	2018-12-12 11:34:24	145.196	-5.836	TRUE	B	36511	300260.9477	9354604.482	55S
8092615372	FALSE	2018-12-12 12:04:02	145.185	-5.825	TRUE	B	36511	299038.7098	9355817.126	55S
8092615373	FALSE	2018-12-12 12:36:24	145.181	-5.824	TRUE	B	36511	298595.3169	9355926.297	55S
8096482136	TRUE	2018-12-14 18:16:18	145.164	-5.835		1	36511	296716.3586	9354703.628	55S
8096482137	FALSE	2018-12-14 19:10:45	145.165	-5.822	TRUE	B	36511	296822.4391	9356141.755	55S
8096482138	FALSE	2018-12-14 20:27:22	145.206	-5.806	TRUE	A	36511	301357.9668	9357925.867	55S
8096482139	FALSE	2018-12-14 20:47:55	145.164	-5.813	TRUE	B	36511	296708.4441	9357136.772	55S
8100454125	FALSE	2018-12-16 19:34:55			TRUE	Z	36511
8100454126	TRUE	2018-12-16 19:46:27	145.155	-5.794		1	36511	295704.7333	9359234.888	55S
8100454127	FALSE	2018-12-16 21:12:33	145.174	-5.822	TRUE	0	36511	297819.2839	9356144.987	55S
[truncated: 1,849 more rows]
